# Supplementary material for: Restriction Checkpoint Controls Bradyzoite Development in Toxoplasma gondii
Source: Microbiol Spectr. 2022 Jun 2;10(3):e00702-22. doi: 10.1128/spectrum.00702-22 (PMC9241953; doi:10.1128/spectrum.00702-22)
Supplement: SUPPLEMENTAL FILE 2 — Supplemental material. Download spectrum.00702-22-s0002.xlsx, XLSX file, 0.03 MB [file spectrum.00702-22-s0002.xlsx]

## Sheet: Figure 1, 2, 3
Fig. 1A	replication						Fig. 1A	development
	RH, 24h							RH, 3 days, pH 8.2
vacuole size	1	2	3	4			repeats	vacuole	cyst	% cyst
2	0	0	0	8			1	97	3	3
4	19	21	9	20			2	92	8	8
8	79	71	56	50			3	95	5	5
16	6	14	35	22			AVG			6.5
AVG per vac	7.72	8.26	10.44	8.48			SD			2
AVG 4 repeats					8.725		t-test			8.81604e-06
SD					1.18708
t-test					0.000640711
	ME49, 24h							ME49, 3 days, pH 8.2
vacuole size	1	2	3	4			repeats	vacuole	cyst	% cyst
1	0	0	0	15			1	20	80	80
2	14	14	40	43			2	12	88	88
4	46	58	28	34			3	21	79	79
8	32	59	9	8			AVG			82.3333
16	0	0	0	0			SD			4.93288
AVG per vac	5.32	4.84	3.72	3.01
AVG 4 repeats					4.2225
SD					1.05015
Fig. 2B	Tet-OFF TgCycP1
	pH 7.4				pH 8.2
	no ATc		with ATc		no ATc		with ATc
repeats	cyst	vacuole	cyst	vacuole	cyst	vacuole	cyst	vacuole
1	0	100	5	95	12	88	95	5
2	0	100	6	94	18	82	98	2
3	0	100	5	95	15	85	97	3
AVG	0	100	5	94.6667	16.5	83.5	97.5	2.5
SD	0	0	1	0.57735	2.12132	2.12132	0.707107	0.707107
t-test							3.40401e-08
Fig. 3C	RH					ME49
	Plaque #		%			Plaque #		%
TgCycP2	no auxin	with auxin	with auxin		TgCycP2	no auxin	with IAA	with auxin
1	258	274	106		1	204	106	51.9608
2	283	272	96		2	252	114	45.2381
3	290	311	107		3	314	116	36.9427
AVG			103		AVG			44.7139
SD			6.08276		SD			7.52277
t-test								0.000476425
Fig. 3D	Vacuoles of parasites with single centrosome
repeats	TgCycP2-negative	TgCycP2-positive	negative%	positive%
1	31	31	50	50
2	28	30	48	52
3	32	30	52	48
AVG			50	50
SD			2	2
Fig. 3E	no auxin						with auxin
	vacuole size						vacuole size
repeats	1	2	4	8	Sum	parasite/vacuole	1	2	4	8	Sum	parasite/vacuole
1	8	22	53	18	408	4.08	11	44	44	1	283	2.83
2	7	30	47	18	399	3.99	17	41	42	0	267	2.67
3	17	35	37	11	323	3.23	17	63	20	0	223	2.23
AVG						3.76667						2.57667
SD						0.46694						0.310698
t-test												0.0106491
Fig. 3F	no auxin		with auxin			Fig. 3G	no auxin		with auxin
repeats	1 centrin	2 centrins	1 centrin	2 centrins		repeats	no buds	buds	no buds	buds
1	50	50	65	35		1	80	20	86	14
2	54	46	63	37		2	85	15	85	15
3	51	49	63	37		3	80	20	83	17
AVG	51.6667	48.3333	63.6667	36.3333		AVG	81.6667	18.3333	84.6667	15.3333
SD	2.08167	2.08167	1.1547	1.1547		SD	2.88675	2.88675	1.52753	1.52753
t-test		0.0606964		4.21317e-06		t-test				0.0934109

## Sheet: Figure 4
Fig. 4E	Parent (ME49-TIR1)
	no IAA		with IAA
repeats	cyst	vacuole	cyst	vacuole
1	91	9	97	3
2	95	5	96	4
3	93	7	95	5
AVG	93	7	95.5	4.5
SD	2	2	1	1
t-test			3.64097e-08
	TgCycP2
	no IAA		with IAA
repeats	cyst	vacuole	cyst	vacuole
1	91	9	90	10
2	77	23	89	11
3	89	11	83	17
4	83	17	85	15
5	87	13	86	14
AVG	85.4	14.6	86.6	13.4
SD	5.54977	5.54977	2.88097	2.88097
t-test			8.92456e-10
	TgCyc5
	no IAA		with IAA
repeats	cyst	vacuole	cyst	vacuole
1	91	9	14	92
2	95	5	7	93
3	96	4	10	90
4	93	7	11	89
AVG	94.6667	5.33333	9.33333	90.6667
SD	1.52753	1.52753	2.08167	2.08167
Fig. 4F	Parent (ME49-TIR1)
	3 days
repeats	cyst	vacuole
1	97	3
2	96	4
3	95	5
AVG	95.5	4.5
SD	1	1
	ME49 𝛥TgCyc5
	2 days
repeats	cyst	vacuole
1	1	99
2	1	99
3	2	98
4	4	96
AVG	2	98
SD	1.41421	1.41421
	ME49 𝛥TgCyc5
	3 days
repeats	cyst	vacuole
1	2	98
2	3	97
3	8	92
AVG	4.33333	95.6667
SD	3.21455	3.21455
	ME49 𝛥TgCyc5
	5 days
repeats	cyst	vacuole
1	13	87
2	17	83
3	19	81
4	11	89
AVG	15	85
SD	3.65148	3.65148

## Sheet: Figure 6
Fig. 6C	ME49 TgCycP2
Cysts diameter measured in pixels and converted into microns
	pixels		microns
	no auxin	with auxin	no auxin	with auxin
	34	27	12.58	9.99
	54	28	19.98	10.36
	22	35	8.14	12.95
	27	34	9.99	12.58
	44	26	16.28	9.62
	60	27	22.2	9.99
	60	15	22.2	5.55
	56	32	20.72	11.84
	27	22	9.99	8.14
	26	20	9.62	7.4
	30	45	11.1	16.65
	30	11	11.1	4.07
	55	10	20.35	3.7
	43	11	15.91	4.07
	60	8	22.2	2.96
	48	6	17.76	2.22
	18	7	6.66	2.59
	14	9	5.18	3.33
	67	6	24.79	2.22
	50	32	18.5	11.84
	48	31	17.76	11.47
	35	57	12.95	21.09
	46	38	17.02	14.06
	55	40	20.35	14.8
	57	32	21.09	11.84
	60	30	22.2	11.1
	40	48	14.8	17.76
	44	33	16.28	12.21
	53	17	19.61	6.29
	47	20	17.39	7.4
	45	36	16.65	13.32
	32	32	11.84	11.84
	40	26	14.8	9.62
	62	30	22.94	11.1
	45	30	16.65	11.1
	58	34	21.46	12.58
	50	32	18.5	11.84
	25	16	9.25	5.92
	64	15	23.68	5.55
	27	15	9.99	5.55
	57	17	21.09	6.29
	28	15	10.36	5.55
	30	27	11.1	9.99
	45	22	16.65	8.14
	62	18	22.94	6.66
	45	20	16.65	7.4
	15	42	5.55	15.54
	23	50	8.51	18.5
	35	20	12.95	7.4
	50	50	18.5	18.5
	45	38	16.65	14.06
AVG	43	26.3137	15.91	9.73608
SD	14.1322	12.4716	5.22893	4.61447
t-test				3.63093e-09
Fig. 6D	Counts of spontaneous cyst formed in isolated rat brain cells
	ME49 TgCycP2
	no auxin			with auxin
repeats	1	2	3	1	2	3
1	4	10	4	10	5	10
2	9	6	6	3	7	10
3	7	6	8	5	2	7
4	10	6	10	4	4	2
5	6	2	3	5	2	4
6	2	4	7	6	5	4
7	6	3	4	7	7	5
8	3	5	3	4	3	2
9	5	6	15	2	2	7
10	3	2	5	2	5	7
sum	55	50	65	48	42	58
Sum of 3			170			148
%	100	100	100	87	84	89
AVG			100			86.6667
SD			0			2.0548
	ME49 TgCyc5
	no auxin			with auxin
repeats	1	2	3	1	2	3
1	10	11	6	4	0	0
2	6	10	4	0	1	0
3	7	15	12	0	0	1
4	7	36	5	0	0	0
5	16	54	4	0	0	0
6	5	28	2	0	1	0
7	14	12	2	0	0	0
8	6	18	3	0	0	0
9	11	17	5	0	0	0
10	17	29	3	0	2	0
sum	99	230	46	4	4	1
Sum of 3			375			9
%	100	100	100	4	1.7	2
AVG			100			2.56
SD			0			1.02
t-test						8.28964e-07

## Sheet: Figure S2
Fig. S2B	ME49 TgCycP2
Cysts diameter measured in pixels and converted into microns
	pixels		microns
	no auxin	with auxin	no auxin	with auxin
	34	32	12.58	11.84
	25	35	9.25	12.95
	35	27	12.95	9.99
	20	30	7.4	11.1
	22	20	8.14	7.4
	23	20	8.51	7.4
	40	18	14.8	6.66
	35	30	12.95	11.1
	35	24	12.95	8.88
	35	38	12.95	14.06
	35	24	12.95	8.88
	38	26	14.06	9.62
	39	36	14.43	13.32
	47	27	17.39	9.99
	47	42	17.39	15.54
	47	23	17.39	8.51
	47	41	17.39	15.17
	38	20	14.06	7.4
	48	24	17.76	8.88
	22	20	8.14	7.4
	25	27	9.25	9.99
	42	46	15.54	17.02
	30	25	11.1	9.25
	45	36	16.65	13.32
	22	24	8.14	8.88
	27	29	9.99	10.73
	41	23	15.17	8.51
	23	23	8.51	8.51
	35	32	12.95	11.84
	39	34	14.43	12.58
	37	46	13.69	17.02
	32	24	11.84	8.88
	48	35	17.76	12.95
	46	34	17.02	12.58
	44	24	16.28	8.88
	31	33	11.47	12.21
	22	33	8.14	12.21
	29	23	10.73	8.51
	25	19	9.25	7.03
	43	24	15.91	8.88
	45	35	16.65	12.95
	50	34	18.5	12.58
	28	47	10.36	17.39
	36	45	13.32	16.65
	40	18	14.8	6.66
	35	33	12.95	12.21
AVG	35.4783	29.6304	13.127	10.9633
SD	8.78569	8.03426	3.25071	2.97267
t-test				0.000627277
Fig.S2D	RH-TIR1 TgCyc5-AID-HA					ME49-TIR1 TgCyc5-AID-HA
	Plaque #		%			Plaque #		%
	no auxin	with auxin	with auxin		TgCyc5	no auxin	with IAA	with auxin
1	100	104	104		1	276	274	99.2754
2	103	111	108		2	290	300	103.448
3	105	112	106		3	320	322	100.625
AVG			106		AVG			101.116
SD			2		SD			2.12938
