# Supplementary material for: Restriction Checkpoint Controls Bradyzoite Development in Toxoplasma gondii
Source: Microbiol Spectr. 2022 Jun 2;10(3):e00702-22. doi: 10.1128/spectrum.00702-22 (PMC9241953; doi:10.1128/spectrum.00702-22)
Supplement: SUPPLEMENTAL FILE 3 — Supplemental material. Download spectrum.00702-22-s0003.xlsx, XLSX file, 0.2 MB [file spectrum.00702-22-s0003.xlsx]

## Sheet: Crk2 proteomics combined 
Gene ID ME49	Gene ID GT1	normalized counts Tz_ME49	normalized counts Bz_ME49	normalized counts Tz_RH	complex probability Tz_ME49	complex probability Bz_ME49	complex probability Tz_RH	peptide count Tz_ME49	peptide count Bz_ME49	peptide count Tz_RH	Protein length, aa (ME49)	Protein length, aa (RH)	binding Tz_ME49	binding Bz_ME49	binding Tz_RH	product description	classfication
TGME49_205470	TGGT1_205470	0.351487	0.351487	0.592376	0.793838	0.793837	0.725861	29	29	23	952	832	B	B	B	translation elongation factor 2 family protein, putative	B B B
TGME49_267580	TGGT1_267580	0.354251	0.404858	0.516917	0.794001	0.791704	0.760946	28	32	22	912	912	B	B	B	cyclin2 related protein	B B B
TGME49_239260	TGGT1_239260	0.784167	0.784167	4.16089	0.599299	0.599298	1	7	7	20	103	103	B	B	B	histone H4	B B B
TGME49_244560	TGGT1_244560	0.572155	0.667514	0.502428	0.736229	0.68182	0.76649	42	49	20	847	853	B	B	B	heat shock protein 90, putative	B B B
TGME49_273760	TGGT1_273760	0.496462	0.496462	0.610409	0.768652	0.768652	0.716061	29	29	19	674	667	B	B	B	heat shock protein HSP70	B B B
TGME49_286420	TGGT1_286420A	0.592376	0.566621	0.813138	0.725861	0.738948	0.57683	23	22	17	448	448	B	B	B	elongation factor 1-alpha (EF-1-ALPHA), putative	B B B
TGME49_233460	TGGT1_233460	0.549451	0.549451	1.02041	0.747049	0.747048	1	16	16	16	336	336	B	B	B	SAG-related sequence SRS29B	B B B
TGME49_236040	TGGT1_236040	0.479659	0.532954	0.742329	0.774346	0.754339	0.63054	18	20	15	433	433	B	B	B	fructose-1,6-bisphosphate aldolase	B B B
TGME49_236050	TGGT1_236040	0	0	0.742329	0	0	0.63054	0	0	15	432	433	N	N	B	fructose-bisphosphate aldolase, putative	N N B
TGME49_209030	TGGT1_209030	0.583061	0.613748	0.797872	0.730721	0.71419	0.588744	19	20	14	376	376	B	B	B	actin ACT1	B B B
TGME49_218220	TGGT1_218220	1	1	1	1	1	1	26	26	14	300	300	B	B	B	cell-cycle-associated protein kinase CDK, putative	B B B
TGME49_288380	TGGT1_288380	0.586701	0.619296	0.423729	0.728839	0.711045	0.78869	36	38	14	708	708	B	B	B	heat shock protein HSP90	B B B
TGME49_226960	TGGT1_226960	0.339089	0.376766	0.244898	0.792663	0.794137	0.747031	36	40	14	1225	1225	B	B	B	phosphofructokinase PFKII	B B B
TGME49_211680	TGGT1_211680	0.563449	0.636943	0.591447	0.740483	0.700735	0.726352	23	26	13	471	471	B	B	B	protein disulfide isomerase	B B B
TGME49_311720	TGGT1_311720	0.449102	0.483648	0.384944	0.783117	0.773048	0.793704	26	28	12	668	668	B	B	B	chaperonin protein BiP	B B B
TGME49_216670	TGGT1_216670	0.367857	0.392381	0.273266	0.794327	0.793109	0.770066	30	32	12	941	941	B	B	B	FUSE-binding protein 2 / KH-type splicing regulatory protein	B B B
TGME49_270510	TGGT1_270510	0.358443	0.392581	0.34869	0.794185	0.79309	0.793636	21	23	11	676	676	B	B	B	asparaginyl-tRNA synthetase (NOB+tRNA synthase)	B B B
TGGT1_363030	TGGT1_363030	0	0	0.420168	0	0	0.789336	0	0	11	0	561	N	N	B	rhoptry protein ROP8	N N B
TGME49_201680	TGGT1_201680	0.268077	0.279246	0.207843	0.766656	0.773622	0.694378	24	25	10	1033	1031	B	B	B	eukaryotic initiation factor-3 subunit 10, putative	B B B
TGME49_232350	TGGT1_232350	0.771569	0.771569	0.586192	0.608869	0.608869	0.729103	22	22	9	329	329	B	B	B	lactate dehydrogenase LDH1	B B B
TGME49_263090	TGGT1_263090	0.535842	0.571565	0.530739	0.753099	0.736521	0.755281	15	16	8	323	323	B	B	B	14-3-3 protein	B B B
TGME49_204400	TGGT1_204400	0.359952	0.359952	0.297103	0.794232	0.794232	0.782135	18	18	8	577	577	B	B	B	ATPase synthase subunit alpha, putative	B B B
TGME49_268850	TGGT1_268850	0.291498	0.388664	0.360902	0.779775	0.79343	0.794257	12	16	8	475	475	B	B	B	enolase 2	B B B
TGME49_229180	TGGT1_229180	0.139804	0.205045	0.138472	0.455515	0.688917	0.447962	15	22	8	1238	1238	N	B	N	HEAT repeat-containing protein	N B N
TGME49_269180	TGGT1_269180	0.0475724	0.0951447	0.0642536	0.00404152	0.162155	0.025652	11	22	8	2668	2668	N	N	N	MIF4G domain-containing protein	N N N
TGME49_278870	TGGT1_278870	0.230415	0.254047	0.087777	0.730223	0.755719	0.118102	39	43	8	1953	1953	B	B	N	myosin F	B B N
TGME49_219850	TGGT1_219850	0.361446	0.430955	0.20654	0.79427	0.787273	0.691868	26	31	8	830	830	B	B	B	prolyl-tRNA synthetase (ProRS)	B B B
TGME49_223080	TGGT1_223080	0.396647	0.400613	0.0589304	0.792684	0.792237	0.0156009	100	101	8	2909	2909	B	B	N	hypothetical protein	B B N
TGME49_266640	TGGT1_266640	0.210084	0.226244	0.210084	0.698574	0.724578	0.698574	13	14	7	714	714	B	B	B	Acetyl-coenzyme A synthetase 2, putative	B B B
TGME49_273090	TGGT1_273090	0.426823	0.483733	0.184957	0.7881	0.77302	0.641164	30	34	7	811	811	B	B	B	cell division protein CDC48CY	B B B
TGME49_305340	TGGT1_305340	0.192709	0.270997	0.0782881	0.661521	0.768614	0.0711008	32	45	7	1916	1916	B	B	N	corepressor complex CRC230	B B N
TGME49_239820	TGGT1_239820	0.458482	0.477585	0.248344	0.780653	0.775007	0.750463	24	25	7	604	604	B	B	B	D-3-phosphoglycerate dehydrogenase	B B B
TGME49_319560	TGGT1_319560	0.271139	0.271139	0.391645	0.768707	0.768707	0.793176	9	9	7	383	383	B	B	B	microneme protein MIC3	B B B
TGME49_208030	TGGT1_208030	0.298408	0.298408	0.258621	0.782647	0.782647	0.75958	15	15	7	580	580	B	B	B	microneme protein MIC4	B B B
TGME49_300140	TGGT1_300140	0.32214	0.32214	0.380711	0.789758	0.789758	0.793958	11	11	7	394	394	B	B	B	elongation factor 1-gamma, putative	B B B
TGME49_271050	TGGT1_271050	0.308515	0.370218	0.806452	0.786162	0.794306	0.582068	5	6	7	187	186	B	B	B	SAG-related sequence SRS34A	B B B
TGME49_288360	TGGT1_288360	0.435414	0.435414	0.217707	0.786329	0.786329	0.711717	26	26	7	689	689	B	B	B	tryptophanyl-tRNA synthetase (TrpRS2)	B B B
TGME49_217740	TGGT1_217740	0	0.245499	0.341945	0.350057	0.747644	0.793	4	8	6	376	376	N	B	B	3-ketoacyl-(acyl-carrier-protein) reductase	N B B
TGME49_213030	TGGT1_213030	0.285782	0.285782	0.396825	0.777083	0.777082	0.792665	8	8	6	323	324	B	B	B	hypothetical protein	B B B
TGME49_294620	TGGT1_294620	0.202012	0.249544	0.132411	0.682698	0.751612	0.412039	17	21	6	971	971	B	B	N	eukaryotic initiation factor-3, subunit 8, putative	B B N
TGME49_298610	TGGT1_298610	0.04455	0.1089	0.0551572	0.00258631	0.254796	0.0104602	9	22	6	2331	2331	N	N	N	GYF domain-containing protein	N N N
TGME49_263520	TGGT1_263520	0.328731	0.394477	0.3663	0.79108	0.792908	0.794328	10	12	6	351	351	B	B	B	microtubule associated protein SPM1	B B B
TGME49_312630	TGGT1_312630	0.183636	0.24922	0.0487198	0.637424	0.751304	0.0047352	42	57	6	2639	2639	B	B	N	anonymous antigen-1, putative	B B N
TGME49_250770	TGGT1_250770	0.588125	0.616131	0.312067	0.728097	0.712845	0.787219	21	22	6	412	412	B	B	B	eukaryotic initiation factor-4A, putative	B B B
TGME49_209950	TGGT1_209950	0.32656	0.380987	0.303235	0.790673	0.793943	0.784422	12	14	6	424	424	B	B	B	thioredoxin, putative	B B B
TGME49_214080	TGGT1_214080	0.712251	0.664767	0.524781	0.651939	0.683572	0.757767	15	14	6	243	245	B	B	B	toxofilin	B B B
TGME49_321680	TGGT1_321680	0.310174	0.403226	0.345622	0.786666	0.791916	0.793374	10	13	6	372	372	B	B	B	hypothetical protein	B B B
TGME49_220400	TGGT1_220400	0	0	0.90799	0.793222	0.793222	0.500263	4	4	5	118	118	N	N	B	actin depolymerizing factor ADF	N N B
TGME49_232250	TGGT1_232250	0.436715	0.4597	0.213432	0.786044	0.780317	0.704553	19	20	5	502	502	B	B	B	catalase	B B B
TGME49_261250	TGGT1_261250	0	0	0.595238	0	0	0.72434	0	0	5	180	180	N	N	B	histone H2A1	N N B
TGME49_205690	TGGT1_205700	0	0	0.307882	0	0	0.785964	0	0	5	409	348	N	N	B	hypothetical protein	N N B
TGME49_205700	TGGT1_205700	0.232095	0.232095	0.307882	0.73239	0.732389	0.785964	7	7	5	348	348	B	B	B	cyclophilin precursor	B B B
TGME49_219310	TGGT1_219310	0.423171	0.451382	0.130981	0.788794	0.782537	0.40321	30	32	5	818	818	B	B	N	DnaK family protein	B B N
TGME49_249390	TGGT1_249390	0.325297	0.392269	0.0888415	0.790423	0.793119	0.124107	34	41	5	1206	1206	B	B	N	glutamate/leucine/phenylalanine/valine dehydrogenase family protein	B B N
TGME49_289690	TGGT1_289690	0.401133	0.401133	0.219106	0.792175	0.792175	0.713952	17	17	5	489	489	B	B	B	glyceraldehyde-3-phosphate dehydrogenase GAPDH1	B B B
TGME49_203300	TGGT1_203310	0	0	0.453995	0	0	0.781857	0	0	5	1401	236	N	N	B	hypothetical protein	N N B
TGME49_203310	TGGT1_203310	0.684485	0.880052	0.453995	0.670778	0.523124	0.781857	14	18	5	236	236	B	B	B	dense granule protein GRA7	B B B
TGME49_216880	TGGT1_216880	0.53918	0.575126	0.333778	0.751645	0.734748	0.791923	15	16	5	321	321	B	B	B	guanine nucleotide-binding protein	B B B
TGME49_251780	TGGT1_251780	0.364539	0.491336	0.147174	0.794318	0.770452	0.495046	23	31	5	728	728	B	B	N	heat shock protein	B B N
TGME49_291890	TGGT1_291890	0.404858	0.379555	0.234962	0.791704	0.794016	0.735947	16	15	5	456	456	B	B	B	microneme protein MIC1	B B B
TGME49_238050	TGGT1_238050	0.269762	0.294286	0.104632	0.767799	0.780982	0.225227	22	24	5	941	1024	B	B	N	nuclease and tudor domain-containing protein	B B N
TGME49_310640	TGGT1_310640	0.53313	0.647372	0.353607	0.754264	0.694428	0.793966	14	17	5	303	303	B	B	B	phosphorylase family protein	B B B
TGME49_310650	TGGT1_310640	0	0	0.353607	0	0	0.793966	0	0	5	168	303	N	N	B	hypothetical protein	N N B
TGME49_293690	TGGT1_293690	0.41958	0.48951	0.649351	0.78944	0.771079	0.693215	6	7	5	165	165	B	B	B	profilin PRF	B B B
TGME49_256760	TGGT1_256760	0.434594	0.499783	0.201776	0.786507	0.767458	0.682199	20	23	5	531	531	B	B	B	pyruvate kinase PyK1	B B B
TGME49_262620	TGGT1_262620	0.315043	0.433185	0.365675	0.788038	0.786807	0.794326	8	11	5	293	293	B	B	B	RNA recognition motif-containing protein	B B B
TGME49_291960	TGGT1_291960	0.373626	0.483516	0.204082	0.794238	0.773091	0.686975	17	22	5	525	525	B	B	B	rhoptry kinase family protein ROP40 (incomplete catalytic triad)	B B B
TGME49_205440	TGGT1_205440	0.373547	0.3943	0.192703	0.79424	0.792925	0.661506	18	19	5	556	556	B	B	B	CCT chaperonin gamma subunit	B B B
TGME49_205320	TGGT1_205320	0.123312	0.0880799	0.144984	0.3538	0.119796	0.483703	7	5	5	655	739	N	N	N	hypothetical protein	N N N
TGME49_280370	TGGT1_280370	0.364372	0.399075	0.140792	0.794316	0.792417	0.461042	21	23	5	665	761	B	B	N	hypothetical protein	B B N
TGME49_280375	TGGT1_280370	0	0	0.140792	0	0	0.461042	0	0	5	118	761	N	N	N	hypothetical protein	N N N
TGME49_232440	TGGT1_232440	0.271203	0.320513	0	0.768749	0.789392	0.636027	11	13	4	468	468	B	B	N	Brf1p family coiled coil protein	B B N
TGME49_310750	TGGT1_310750	0.268783	0.30718	0	0.767139	0.785741	0.471076	14	16	4	601	601	B	B	N	emp24/gp25L/p24 family protein	B B N
TGME49_201780	TGGT1_201780	0.210063	0.255077	0	0.698535	0.756615	0.272644	14	17	4	769	769	B	B	N	microneme protein MIC2	B B N
TGME49_218520	TGGT1_218520	0.23143	0.23143	0	0.73154	0.73154	0.747746	7	7	4	349	349	B	B	N	microneme protein MIC6	B B N
TGME49_254940	TGGT1_254940	0	0.0241517	0	3.5223e-12	2.01039e-05	1.20449e-05	2	8	4	3822	3756	N	N	N	MIF4G domain-containing protein	N N N
TGME49_235470	TGGT1_235470	0.333241	0.416551	0	0.79184	0.789957	0.215045	24	30	4	831	831	B	B	N	myosin A	B B N
TGME49_263180	TGGT1_263180	0.266704	0.336889	0	0.7657	0.792374	0.222778	19	24	4	822	822	B	B	N	myosin D	B B N
TGME49_293180	TGGT1_293180	0.299441	0.359329	0	0.783042	0.794214	0.500715	15	18	4	578	578	B	B	N	NADP-specific glutamate dehydrogenase	B B N
TGME49_243960	TGGT1_243960	0.159251	0.217161	0	0.551503	0.71083	0.245381	11	15	4	797	797	B	B	N	nuclear transport factor 2 (ntf2) domain-containing protein	B B N
TGME49_244105	TGGT1_244110	0	0	0	0	0	0.305149	0	0	4	138	738	N	N	N	hypothetical protein	N N N
TGME49_244110	TGGT1_244110	0.239829	0.293125	0	0.741608	0.780488	0.305149	9	11	4	433	738	B	B	N	nucleosome assembly protein (nap) protein	B B N
TGME49_318230	TGGT1_318230	0.581074	0.553403	0	0.731739	0.745229	0.689921	21	20	4	417	417	B	B	N	phosphoglycerate kinase PGKI	B B N
TGME49_240600	TGGT1_240600	0.36328	0.449775	0	0.794303	0.782947	0.387633	21	26	4	667	667	B	B	N	chaperonin cpn60, putative	B B N
TGME49_219750	TGGT1_219750	0	0.501672	0	0.79215	0.766768	0.628345	4	5	4	115	115	N	B	N	cytochrome c, putative	N B N
TGME49_247470	TGGT1_247470	0.365959	0.409013	0	0.794327	0.79113	0.554315	17	19	4	536	536	B	B	N	nucleolar protein, putative	B B N
TGME49_251690	TGGT1_251690	0.311203	0.311203	0	0.78697	0.78697	0.619972	13	13	4	482	482	B	B	N	seryl-tRNA synthetase, cytoplasmic, putative	B B N
TGME49_287500	TGGT1_287500	0.435805	0.539568	0	0.786244	0.751475	0.528949	21	26	4	556	556	B	B	N	T complex chaperonin, putative	B B N
TGME49_205250	TGGT1_205250	0.229103	0.270758	0	0.72849	0.768458	0.531502	11	13	4	554	554	B	B	N	rhoptry protein ROP18	B B N
TGME49_321500	TGGT1_321500	0.267206	0.291498	0	0.766053	0.779775	0.628059	11	12	4	475	475	B	B	N	RNA recognition motif-containing protein	B B N
TGME49_231850	TGGT1_231850	0.453172	0.488032	0	0.782073	0.771583	0.759851	13	14	4	331	331	B	B	N	serine-threonine phosophatase 2C (PP2C)	B B N
TGME49_212260	TGGT1_212260	0.394477	0.42735	0	0.792908	0.787997	0.746312	12	13	4	351	351	B	B	N	Sjogren's syndrome/scleroderma autoantigen 1 (Autoantigen p27) protein	B B N
TGME49_247350	TGGT1_247350	0.184911	0.184911	0	0.641036	0.641036	0.77097	5	5	4	312	312	B	B	N	thioredoxin domain-containing protein	B B N
TGME49_247360	TGGT1_247350	0	0	0	0	0	0.77097	0	0	4	320	312	N	N	N	PAP2 superfamily protein	N N N
TGME49_269620	TGGT1_269620	0.603999	0.687309	0	0.719603	0.668904	0.531502	29	33	4	554	554	B	B	N	hypothetical protein	B B N
TGME49_307810	TGGT1_307810	0.136388	0.190944	0	0.435893	0.657115	0.673867	5	7	4	423	433	N	B	N	hypothetical protein	N B N
TGME49_219540	TGGT1_219540	0.270433	0.315505	0	0.768244	0.78816	0.00577863	30	35	3	1280	1280	B	B	N	cytosolic tRNA-Ala synthetase	B B N
TGME49_215260	TGGT1_215260	0.0747046	0.135827	0	0.0567108	0.432587	0.000799524	11	20	3	1699	1699	N	N	N	carbamoylphosphate synthetase	N N N
TGME49_320600	TGGT1_320600	0	0	0	0.716639	0.716639	0.785871	4	4	3	209	209	N	N	N	cold-shock DNA-binding domain-containing protein	N N N
TGME49_216860	TGGT1_216860	0.398795	0.478554	0	0.792449	0.7747	0.499856	15	18	3	434	434	B	B	N	DEAD (Asp-Glu-Ala-Asp) box polypeptide DDX39	B B N
TGME49_219860	TGGT1_219860	0.225546	0.2849	0	0.723594	0.77664	0.0300898	19	24	3	972	972	B	B	N	replication licensing factor, putative	B B N
TGME49_321620	TGGT1_321620	0.241503	0.228086	0	0.74345	0.727119	0.0568841	18	17	3	860	860	B	B	N	dynamin-related protein DRPB	B B N
TGME49_226410	TGGT1_226410	0.281426	0.281426	0	0.774823	0.774823	0.669377	8	8	3	328	328	B	B	N	EF-1 guanine nucleotide exchange domain-containing protein	B B N
TGME49_214320	TGGT1_214320	0	0.121885	0	0.0189889	0.344274	0.284598	3	6	3	568	568	N	N	N	facilitative glucose transporter GT1	N N N
TGME49_217460	TGGT1_217460	0.214669	0.362254	0	0.706679	0.794286	0.0568841	16	27	3	860	860	B	B	N	glutaminyl-tRNA synthetase (GlnRS)	B B N
TGME49_263730	TGGT1_263730	0.0883496	0.123689	0	0.121316	0.356306	0.183496	5	7	3	653	653	N	N	N	FAD-dependent glycerol-3-phosphate dehydrogenase	N N N
TGME49_256990	TGGT1_256990	0.194553	0.254415	0	0.665984	0.756041	0.0947901	13	17	3	771	771	B	B	N	glycyl-tRNA synthetase	B B N
TGME49_247550	TGGT1_247550	0.441472	0.481605	0	0.784965	0.773717	0.275007	22	24	3	575	575	B	B	N	heat shock protein HSP60	B B N
TGME49_209910	TGGT1_209910	0	0	0	0.794191	0.794191	0.758641	4	4	3	123	123	N	N	N	histone H2Bv	N N N
TGME49_231640	TGGT1_231640	0.227359	0	0	0.726125	0.0608512	0.23162	12	4	3	609	609	B	N	N	alveolin domain containing intermediate filament IMC1	B N N
TGME49_231630	TGGT1_231630	0.255276	0.229748	0	0.756786	0.729347	0.46893	10	9	3	452	452	B	B	N	alveolin domain containing intermediate filament IMC4	B B N
TGME49_313140	TGGT1_313140	0.297287	0.334448	0	0.782208	0.792025	0.217599	16	18	3	621	621	B	B	N	isocitrate dehydrogenase	B B N
TGME49_313150	TGGT1_313140	0	0	0	0	0	0.217599	0	0	3	548	621	N	N	N	DUF89/Fructose bisphosphatase	N N N
TGME49_290670	TGGT1_290670	0.295479	0.354575	0	0.781479	0.794018	0.0895177	20	24	3	781	781	B	B	N	leucyl aminopeptidase LAP	B B N
TGME49_236570	TGGT1_236570	0.290641	0.319705	0	0.77939	0.789204	0.562675	10	11	3	397	397	B	B	N	lysine decarboxylase family protein	B B N
TGME49_216730	TGGT1_216730	0.168363	0.246932	0	0.587655	0.749081	0.0220177	15	22	3	1028	1028	B	B	N	MCM2/3/5 family protein	B B N
TGME49_250710	TGGT1_250710	0.524476	0.524476	0	0.757893	0.757892	0.790297	9	9	3	198	198	B	B	N	microneme protein MIC10	B B N
TGME49_248810	TGGT1_248810	0.417892	0.510757	0	0.789731	0.763353	0.392965	18	22	3	497	497	B	B	N	nuclear factor NF7	B B N
TGME49_230410	TGGT1_230410	0.285404	0.326176	0	0.776894	0.790598	0.725849	7	8	3	283	283	B	B	N	peroxiredoxin PRX3	B B N
TGME49_216450	TGGT1_216450	0.221893	0.221893	0	0.718253	0.718253	0.749398	5	5	3	260	260	B	B	N	peptidase, T1 family protein	B B N
TGME49_211040	TGGT1_211040	0	0	0	0.778471	0.77847	0.693215	4	4	3	99	99	N	N	N	Sec61beta family protein	N N N
TGME49_267080	TGGT1_267080	0.313972	0.313972	0	0.78775	0.78775	0.487828	12	12	3	441	441	B	B	N	26S protease regulatory subunit 4, putative	B B N
TGME49_277500	TGGT1_277500	0.315126	0.266645	0	0.78806	0.765658	0.428007	13	11	3	476	476	B	B	N	26S proteasome regulatory subunit 7, putative	B B N
TGME49_243920	TGGT1_243920	0.465026	0.435962	0	0.778811	0.786209	0.0830899	32	30	3	794	794	B	B	N	DNA replication licensing factor MCM5, putative	B B N
TGME49_235540	TGGT1_235540	0.549451	0.649351	0	0.747049	0.693215	0.773081	11	13	3	231	231	B	B	N	eukaryotic initiation factor-2 beta, putative	B B N
TGME49_317720	TGGT1_317720	0.303145	0.322092	0	0.784391	0.789748	0.23162	16	17	3	609	609	B	B	N	eukaryotic translation initiation factor 3 subunit 7, putative	B B N
TGME49_280600	TGGT1_280600	0.18432	0.258049	0	0.639372	0.759114	0.00666619	20	28	3	1252	1252	B	B	N	histidyl-tRNA synthetase (HisRS), putative	B B N
TGME49_205510	TGGT1_205510	0.306122	0.400314	0	0.785399	0.792273	0.404538	13	17	3	490	490	B	B	N	nucleolar protein 5, putative	B B N
TGME49_310010	TGGT1_310010	0.149462	0.179354	0	0.506526	0.624717	0.010884	15	18	3	1158	1158	B	B	N	rhoptry neck protein RON1	B B N
TGME49_313910	TGGT1_313910	0.153335	0.24278	0	0.525115	0.744822	0.0444793	12	19	3	903	903	B	B	N	RNA recognition motif 2 protein	B B N
TGME49_308010	TGGT1_308020	0	0	0	0	0	0.582487	0	0	3	1188	385	N	N	N	hypothetical protein	N N N
TGME49_308020	TGGT1_308020	0.2997	0.41958	0	0.78314	0.78944	0.582487	10	14	3	385	385	B	B	N	SAG-related sequence SRS57	B B N
TGME49_275802	TGGT1_275802	0.126449	0.221286	0	0.374402	0.717332	0.119024	8	14	3	730	731	N	B	N	SRP72 RNA-binding domain-containing protein	N B N
TGME49_297500	TGGT1_297500	0.316991	0.274725	0	0.788542	0.77097	0.316128	15	13	3	546	546	B	B	N	T-complex protein 1 eta subunit	B B N
TGME49_300260	TGGT1_300260	0.246081	0.300766	0	0.748232	0.783537	0.062354	18	22	3	844	844	B	B	N	threonyl-tRNA synthetase family protein	B B N
TGME49_225930	TGGT1_225930	0.456066	0.684099	0	0.781307	0.671033	0.75576	10	15	3	253	253	B	B	N	triose-phosphate isomerase TPI-I	B B N
TGME49_223140	TGGT1_223140	0.171121	0.244459	0	0.597595	0.74658	0.434778	7	10	3	472	472	B	B	N	tRNA binding domain-containing protein	B B N
TGME49_212820	TGGT1_212820	0	0.0597848	0	2.01766e-09	0.0169812	0.010884	1	6	3	1158	1158	N	N	N	ubiquitin family protein	N N N
TGME49_258870	TGGT1_258870A	0.138562	0.264528	0	0.448477	0.764136	0.300106	11	21	3	916	557	N	B	N	hypothetical protein	N B N
TGME49_221470	TGGT1_221470	0.376254	0.41806	0	0.794156	0.789702	0.307326	18	20	3	552	552	B	B	N	hypothetical protein	B B N
TGME49_247450	TGGT1_247450	0.0250509	0.0350713	0	2.78177e-05	0.000449433	7.08941e-05	5	7	3	2303	2303	N	N	N	hypothetical protein	N N N
TGME49_249270	TGGT1_249270	0.210941	0.295317	0	0.700136	0.781412	0.314651	10	14	3	547	547	B	B	N	protein disulfide isomerase-related protein (provisional), putative	B B N
TGME49_254570	TGGT1_254570	0	0.0819161	0	1.30072e-08	0.0876023	0.000229253	2	14	3	1972	1997	N	N	N	hypothetical protein	N N N
TGME49_257380	TGGT1_257380	0	0.370501	0	0.701528	0.794302	0.781234	4	7	3	218	218	N	B	N	hypothetical protein	N B N
TGME49_279420	TGGT1_279420	0.217052	0.243098	0	0.710652	0.745158	0.00451565	25	28	3	1329	1329	B	B	N	hypothetical protein	B B N
TGME49_313080	TGGT1_313080	0.126796	0.202874	0	0.376652	0.684497	0.463784	5	8	3	455	455	N	B	N	hypothetical protein	N B N
TGME49_211690	TGGT1_211690	0	0.0750225	0	1.96191e-07	0.0579093	6.98597e-05	2	10	2	1538	1538	N	N	N	AAA family protein	N N N
TGME49_221320	TGGT1_221320	0.0485923	0.132524	0	0.00465394	0.412731	4.91585e-07	11	30	2	2612	2614	N	N	N	acetyl-CoA carboxylase ACC1	N N N
TGME49_221522	TGGT1_221522	0.141452	0.222282	0	0.464694	0.718837	0.0580376	7	11	2	571	571	N	B	N	adaptor complexes medium subunit family protein	N B N
TGME49_276140	TGGT1_276140	0.124965	0.124965	0	0.364721	0.364721	0.0689463	6	6	2	554	551	N	N	N	ADP ribosylation factor ARF1	N N N
TGME49_226030	TGGT1_226030	0.269119	0.269119	0	0.767366	0.767366	0.364607	8	8	2	343	343	B	B	N	AGC kinase	B B N
TGME49_221380	TGGT1_221380	0.327001	0.327001	0	0.790758	0.790757	0.605849	7	7	2	247	247	B	B	N	alba 1	B B N
TGME49_247760	TGGT1_247760	0.203706	0.232806	0	0.686209	0.733287	0.00921827	14	16	2	793	793	B	B	N	AMP-binding enzyme domain-containing protein	B B N
TGME49_240870	TGGT1_240870	0.112388	0.162338	0	0.279091	0.56434	0.00340779	9	13	2	924	924	N	B	N	beta adaptin protein, putative	N B N
TGME49_224050	TGGT1_224050	0	0	0	3.54858e-05	0.00680445	0.00419091	2	4	2	896	896	N	N	N	AP2 domain transcription factor AP2X-4	N N N
TGME49_214840	TGGT1_214840	0	0.0493888	0	1.66688e-06	0.00517993	1.25844e-05	3	8	2	1869	1869	N	N	N	AP2 domain transcription factor AP2X-7	N N N
TGME49_284540	TGGT1_284540	0.228938	0.3663	0	0.728269	0.794328	0.593852	5	8	2	252	252	B	B	N	ATP synthase F1, delta subunit protein	B B N
TGME49_318710	TGGT1_318710	0	0	0	8.33556e-05	0.0126616	0.00800666	2	4	2	811	811	N	N	N	ATP-binding cassette sub-family F member 1	N N N
TGME49_263580	TGGT1_263580	0	0.0969619	0	4.24046e-07	0.173799	0.0173829	1	6	2	714	714	N	N	N	bromodomain-containing protein	N N N
TGME49_264640	TGGT1_264640	0	0	0	0	7.28777e-07	0.000200206	0	2	2	1354	1354	N	N	N	bromodomain-containing protein	N N N
TGME49_206590	TGGT1_206590	0.17616	0.26424	0	0.614629	0.763925	0.00974107	12	18	2	786	786	B	B	N	calcium-dependent protein kinase CDPK2A	B B N
TGME49_268890	TGGT1_268890	0.206044	0.247253	0	0.690896	0.749398	0.0638027	10	12	2	560	560	B	B	N	citrate synthase I	B B N
TGME49_305330	TGGT1_305330	0.314507	0.343992	0	0.787895	0.793216	0.000610596	32	35	2	1174	1174	B	B	N	cyclin, N-terminal domain-containing protein	B B N
TGME49_246540	TGGT1_246540	0.144956	0.202938	0	0.483556	0.684629	0.246319	5	7	2	398	398	N	B	N	cytochrome c1, heme protein	N B N
TGME49_253900	TGGT1_253900	0.175357	0.210428	0	0.612008	0.699203	0.0276618	10	12	2	658	658	B	B	N	parasite porphobilinogen synthase PBGS	B B N
TGME49_270250	TGGT1_270250	0.364372	0.425101	0	0.794316	0.788432	0.723619	6	7	2	190	190	B	B	N	dense granule protein GRA1	B B N
TGME49_227620	TGGT1_227620	0.31185	0.37422	0	0.787157	0.794222	0.731834	5	6	2	185	185	B	B	N	dense granule protein GRA2	B B N
TGME49_227280	TGGT1_227280	0.314685	0.314685	0	0.787943	0.787942	0.662357	6	6	2	220	222	B	B	N	dense granule protein GRA3	B B N
TGME49_259550	TGGT1_259550	0.200535	0.246812	0	0.679552	0.748962	0.0131887	13	16	2	748	748	B	B	N	dihydropteroate synthase	B B N
TGME49_294670	TGGT1_294670	0.291586	0.333241	0	0.779814	0.79184	0.531502	7	8	2	277	277	B	B	N	translation initiation factor 3 subunit	B B N
TGME49_251500	TGGT1_251500	0.173077	0.269231	0	0.604375	0.767442	0.0452471	9	14	2	600	600	B	B	N	eukaryotic initiation factor-3, subunit 3, putative	B B N
TGME49_289830	TGGT1_289830	0.344432	0.447761	0	0.79326	0.783452	0.383958	10	13	2	335	335	B	B	N	eukaryotic initiation factor-3, delta subunit, putative	B B N
TGME49_251810	TGGT1_251810	0.645007	0.716675	0	0.695872	0.648853	0.765338	9	10	2	161	161	B	B	N	translation initiation factor eIF-5A, putative	B B N
TGME49_263870	TGGT1_263870	0.163088	0.20386	0	0.567367	0.686524	0.00701764	12	15	2	849	828	B	B	N	glutamate-tRNA ligase	B B N
TGME49_248340	TGGT1_248340	0.705408	0.755794	0	0.656667	0.620659	0.647191	14	15	2	229	229	B	B	N	GTP-binding nuclear protein ran/tc4	B B N
TGME49_248880	TGGT1_248880	0.293803	0.293803	0	0.780778	0.780778	0.188513	11	11	2	432	432	B	B	N	GTPase RAB7	B B N
TGME49_231600	TGGT1_231600	0.0592222	0.118444	0	0.0160629	0.320957	0.000630656	6	12	2	1169	1169	N	N	N	HEAT repeat-containing protein	N N N
TGME49_318440	TGGT1_318440	0.0826389	0.185938	0	0.0911154	0.643888	2.34969e-06	16	36	2	2234	2234	N	B	N	helicase associated domain (ha2) protein	N B N
TGME49_227970	TGGT1_227970	0	0.245499	0	0.495685	0.747644	0.633763	3	5	2	235	235	N	B	N	histone family DNA-binding protein	N B N
TGME49_261240	TGGT1_261240	0	0	0	0	0	0.78806	0	0	2	136	136	N	N	N	histone H3	N N N
TGME49_222220	TGGT1_222220	0	0	0	0.245649	0.0818061	0.193126	4	3	2	429	429	N	N	N	alveolin domain containing intermediate filament IMC7	N N N
TGME49_252290	TGGT1_252290	0.211715	0.232886	0	0.701528	0.733388	0.0726042	10	11	2	545	545	B	B	N	importin alpha, putative	B B N
TGME49_207640	TGGT1_207640	0.083612	0.120773	0	0.0959586	0.336786	0.000396361	9	13	2	1242	1242	N	N	N	isoleucyl-tRNA synthetase family protein	N N N
TGME49_292080	TGGT1_292080	0.183296	0.274943	0	0.636447	0.771103	0.000352135	20	30	2	1259	1261	B	B	N	leucyl-tRNA synthetase	B B N
TGME49_214940	TGGT1_214940	0.314685	0.34965	0	0.787943	0.79371	0.396259	9	10	2	330	330	B	B	N	MIC2-associated protein M2AP	B B N
TGME49_214940	TGGT1_214950	0.314685	0.34965	0	0.787943	0.79371	0.261691	9	10	1	330	195	B	B	N	MIC2-associated protein M2AP	B B N
TGME49_214950	TGGT1_214950	0	0	0	0	0	0.261691	0	0	1	195	195	N	N	N	hypothetical protein	N N N
TGME49_277080	TGGT1_277080	0.318742	0.38249	0	0.788975	0.793859	0.738115	5	6	2	181	181	B	B	N	microneme protein MIC5	B B N
TGME49_318150	TGGT1_318160	0	0	0	0	0	0.624607	0	0	2	599	239	N	N	N	transporter, major facilitator family protein	N N N
TGME49_318160	TGGT1_318160	0.289668	0.434503	0	0.778946	0.786526	0.624607	6	9	2	239	239	B	B	N	MSP (Major sperm protein) domain-containing protein	B B N
TGME49_205558	TGGT1_205558	0.42735	0.42735	0	0.787997	0.787997	0.725294	7	7	2	189	189	B	B	N	NAC domain-containing protein	B B N
TGME49_290200	TGGT1_290200	0.265252	0.318302	0	0.764663	0.788868	0.183992	10	12	2	435	435	B	B	N	NAD/NADP octopine/nopaline dehydrogenase, alpha-helical domain-containing protein	B B N
TGME49_288830	TGGT1_288830	0.158061	0.210748	0	0.546386	0.699787	0.0278951	9	12	2	657	657	B	B	N	NADH dehydrogenase (NDH2-II)	B B N
TGME49_209150	TGGT1_209150	0.29873	0.28006	0	0.782771	0.774076	0.0388007	16	15	2	618	618	B	B	N	non-proton pumping type-II NADH dehydrogenase I	B B N
TGME49_257150	TGGT1_257150	0	0	0	1.358e-05	0.0388637	0.107772	1	3	2	499	499	N	N	N	NOT2 / NOT3 / NOT5 family protein	N N N
TGME49_295350	TGGT1_295350	0.595533	0.595533	0	0.724183	0.724182	0.772036	8	8	2	155	155	B	B	N	nucleoside diphosphate kinase, putative	B B N
TGME49_214350	TGGT1_214350	0.291375	0.291375	0	0.77972	0.77972	0.250099	10	10	2	396	396	B	B	N	GTP-binding protein, putative	B B N
TGME49_278850	TGGT1_278850	0	0	0	0	0	0.322826	0	0	2	361	361	N	N	N	DHHC zinc finger domain-containing protein	N N N
TGME49_292220	TGGT1_292220	0.227461	0.289495	0	0.726265	0.778865	0.0632555	11	14	2	558	561	B	B	N	PCI domain-containing protein	B B N
TGME49_221210	TGGT1_221210	0.451225	0.580146	0	0.782578	0.732212	0.741155	7	9	2	179	179	B	B	N	cyclophilin	B B N
TGME49_230520	TGGT1_230520	0.292113	0.340798	0	0.780047	0.792869	0.629205	6	7	2	237	237	B	B	N	cyclophilin 1, putative	B B N
TGME49_228360	TGGT1_228360	0	0	0	0	0	0.320584	0	0	2	362	362	N	N	N	peptidyl-prolyl isomerase FKBP12, putative	N N N
TGME49_306330	TGGT1_306330	0.138779	0.158604	0	0.449712	0.548733	0.0527999	7	8	2	582	582	N	B	N	phospholipase	N B N
TGME49_265450	TGGT1_265450	0.345168	0.369822	0	0.793331	0.794311	0.140115	14	15	2	468	468	B	B	N	hexokinase	B B N
TGME49_253750	TGGT1_253750	0	0.018546	0	3.99497e-22	1.68925e-06	5.87597e-13	1	13	2	8088	8088	N	N	N	PLU-1 family protein	N N N
TGME49_231970	TGGT1_231970	0.0772868	0.140935	0	0.0668863	0.461833	6.63586e-07	17	31	2	2538	2538	N	N	N	pre-mRNA processing splicing factor PRP8	N N N
TGME49_242290	TGGT1_242290	0.456066	0.456066	0	0.781307	0.781307	0.59143	10	10	2	253	253	B	B	N	proteasome subunit alpha1, putative	B B N
TGME49_278050	TGGT1_278050	0.280287	0.327001	0	0.774201	0.790757	0.605849	6	7	2	247	247	B	B	N	proteasome subunit alpha type 1, putative	B B N
TGME49_249590	TGGT1_249590	0.313059	0.268336	0	0.787498	0.766834	0.579212	7	6	2	258	258	B	B	N	proteasome subunit alpha type 5-2, putative	B B N
TGME49_263060	TGGT1_361650	0.259516	0.269497	0	0.760301	0.767621	0.757936	26	27	2	1156	167	B	B	N	Proteasome/cyclosome repeat-containing protein	B B N
TGME49_263060	TGGT1_263060	0.259516	0.269497	0	0.760301	0.767621	0.00214827	26	27	2	1156	988	B	B	N	Proteasome/cyclosome repeat-containing protein	B B N
TGME49_232340	TGGT1_232340	0.295858	0.359256	0	0.781634	0.794211	0.0713638	14	17	2	546	547	B	B	N	protein phosphatase 2C domain-containing protein	B B N
TGME49_293590	TGGT1_293590	0.104705	0.167528	0	0.225729	0.584556	0.0689463	5	8	2	551	551	N	B	N	3-oxoacyl-acyl-carrier protein synthase I/II, putative	N B N
TGME49_260670	TGGT1_260670	0	0	0	0.173799	0.173799	0.626911	2	2	2	238	238	N	N	N	centrin, putative	N N N
TGME49_235020	TGGT1_235020	0.146987	0.229667	0	0.494089	0.72924	0.000363235	16	25	2	1256	1256	N	B	N	COPI protein, putative	N B N
TGME49_290640	TGGT1_290640	0	0.0371968	0	1.79562e-07	0.000703544	6.15813e-05	2	5	2	1551	1561	N	N	N	DNA mismatch repair protein MSH6-1, putative	N N N
TGME49_257990	TGGT1_257990	0.186706	0.261389	0	0.645992	0.761773	0.0033337	15	21	2	927	927	B	B	N	heat shock protein 101, putative	B B N
TGME49_258060	TGGT1_258060	0.33284	0.49926	0	0.791777	0.767647	0.690896	6	9	2	208	208	B	B	N	myosin heavy chain, putative	B B N
TGME49_236210	TGGT1_236210	0.249358	0.362702	0	0.751435	0.794294	0.0989407	11	16	2	509	509	B	B	N	peptidase M16 family potein, putative	B B N
TGME49_202680	TGGT1_202680	0.225441	0.286924	0	0.723444	0.777645	0.0621753	11	14	2	563	563	B	B	N	peptidase M16, alpha subunit, putative	B B N
TGME49_309210	TGGT1_309210	0.287026	0.344432	0	0.777694	0.79326	0.238885	10	12	2	402	402	B	B	N	peroxiredoxin 6, putative	B B N
TGME49_273540	TGGT1_273540	0	0	0	0	0	0.0401462	0	0	2	614	614	N	N	N	phosphatidylserine synthase, putative	N N N
TGME49_215060	TGGT1_215060	0	0.300481	0	0.742225	0.783431	0.720222	4	5	2	192	192	N	B	N	small GTP-binding protein sar1, putative	N B N
TGME49_261010	TGGT1_261010	0.310325	0.39496	0	0.786711	0.792859	0.226283	11	14	2	409	409	B	B	N	tat-binding family protein, putative	B B N
TGME49_224060	TGGT1_224060	0.204056	0.204056	0	0.686924	0.686924	0.0375018	11	11	2	622	622	B	B	N	thioredoxin, putative	B B N
TGME49_220940	TGGT1_220950	0	0	0	0	0	0.0254383	0	0	1	482	334	N	N	N	ribosomal RNA methyltransferase (FtsJ) family protein	N N N
TGME49_220950	TGGT1_220950	0	0	0	0	0	0.0254383	0	0	1	363	334	N	N	N	hypothetical protein	N N N
TGME49_279100	TGGT1_410360	0.212202	0.291777	0	0.702395	0.779899	0.33876	8	11	2	435	354	B	B	N	hypothetical protein	B B N
TGME49_279100	TGGT1_220950	0.212202	0.291777	0	0.702395	0.779899	0.0254383	8	11	1	435	334	B	B	N	hypothetical protein	B B N
TGME49_320220	TGGT1_320220	0.236929	0.284315	0	0.738291	0.776342	0.119362	10	12	2	487	487	B	B	N	ubiquinol cytochrome c oxidoreductase, putative	B B N
TGME49_207620	TGGT1_207620	0.243281	0.295412	0	0.745351	0.781451	0.0263043	14	17	2	664	664	B	B	N	pyridine nucleotide-disulfide oxidoreductase domain-containing protein	B B N
TGME49_312270	TGGT1_312270	0.259615	0.230769	0	0.76038	0.730685	0.242581	9	8	2	400	400	B	B	N	rhoptry protein ROP13	B B N
TGME49_291930	TGGT1_291930	0.163666	0.245499	0	0.569676	0.747644	0.0187155	10	15	2	705	705	B	B	N	RNA recognition motif-containing protein	B B N
TGME49_294710	TGGT1_294710	0	0.0501236	0	0.000132052	0.00570453	0.000708945	3	5	2	1151	1151	N	N	N	RNA recognition motif-containing protein	N N N
TGME49_273130	TGGT1_273130	0.191245	0.223119	0	0.657877	0.720082	0.320584	6	7	2	362	362	B	B	N	SAG-related sequence SRS30A	B B N
TGME49_264660	TGGT1_264660	0	0.296582	0	1.96079e-06	0.781927	1.37888e-06	4	63	2	2451	2359	N	B	N	SAG-related sequence SRS44	N B N
TGME49_315320	TGGT1_315320	0.385784	0.455927	0	0.793647	0.781344	0.398737	11	13	2	329	329	B	B	N	SAG-related sequence SRS52A	B B N
TGME49_234190	TGGT1_234190	0.174531	0.213316	0	0.609278	0.704352	0.0472267	9	11	2	595	595	B	B	N	serine hydroxymethyltransferase 2, putative	B B N
TGME49_313100	TGGT1_313100	0	0.138779	0	0.0755205	0.449712	0.0527999	4	7	2	582	582	N	N	N	signal recognition particle SRP54 protein	N N N
TGME49_215280	TGGT1_215280	0.168691	0.303644	0	0.588861	0.784564	0.367002	5	9	2	342	342	B	B	N	succinate dehydrogenase [ubiquinone] iron-sulfur protein	B B N
TGME49_273870	TGGT1_273870	0.0370773	0.0815701	0	0.000686716	0.0859471	6.3287e-05	5	11	2	1556	1556	N	N	N	SWI2/SNF2 ISWI-like (AT hook)	N N N
TGME49_286920	TGGT1_286920	0	0.0739645	0	0.00011537	0.0539795	0.0102144	2	5	2	780	780	N	N	N	SWIRM domain-containing protein	N N N
TGME49_272910	TGGT1_272910	0.31933	0.383196	0	0.789115	0.793817	0.074505	15	18	2	542	542	B	B	N	T-complex protein 1 delta subunit	B B N
TGME49_293870	TGGT1_293870	0.544267	0.544267	0	0.749392	0.749392	0.791776	5	5	2	106	106	B	B	N	thioredoxin, putative	B B N
TGME49_237280	TGGT1_237280	0.115911	0.142255	0	0.303544	0.469093	2.84795e-06	22	27	2	2190	2190	N	N	N	TLD protein	N N N
TGME49_289330	TGGT1_289330	0.110512	0.205954	0	0.266025	0.69072	1.83829e-06	22	41	2	2297	2291	N	B	N	ubiquitin carboxyl-terminal hydrolase family 2 protein	N B N
TGME49_290290	TGGT1_290290	0.23246	0.253593	0	0.732851	0.755319	0.00104798	22	24	2	1092	1092	B	B	N	ubiquitin-activating enzyme E1 family protein	B B N
TGME49_203780	TGGT1_203780	0	0.0547588	0	3.03604e-07	0.0100021	9.92838e-05	2	7	2	1475	1475	N	N	N	hypothetical protein	N N N
TGME49_209210	TGGT1_209210	0	0.0855277	0	1.46983e-05	0.105866	9.02199e-05	3	11	2	1484	1492	N	N	N	hypothetical protein	N N N
TGME49_211030	TGGT1_211030	0.422876	0.543697	0	0.788848	0.749647	0.721928	7	9	2	191	191	B	B	N	hypothetical protein	B B N
TGME49_214130	TGGT1_214140	0	0	0	0	0	7.57369e-06	0	0	2	1638	1975	N	N	N	hypothetical protein	N N N
TGME49_214140	TGGT1_214140	0	0	0	0	1.2785e-08	7.57369e-06	0	2	2	1975	1975	N	N	N	hypothetical protein	N N N
TGME49_220090	TGGT1_220090	0	0	0	0	0	0.569321	0	0	2	263	262	N	N	N	hypothetical protein	N N N
TGME49_220230	TGGT1_220240	0	0	0	0	0	0.0855067	0	0	2	1212	526	N	N	N	leucine rich repeat-containing protein	N N N
TGME49_220240	TGGT1_220240	0.109681	0.17549	0	0.260235	0.612445	0.0855067	5	8	2	526	526	N	B	N	hypothetical protein	N B N
TGME49_221870	TGGT1_221870	0	0.0924422	0	2.94288e-05	0.145357	0.000178897	3	11	2	1373	1373	N	N	N	hypothetical protein	N N N
TGME49_232280	TGGT1_232280	0.41958	0.461538	0	0.78944	0.779805	0.536598	10	11	2	275	275	B	B	N	hypothetical protein	B B N
TGME49_235690	TGGT1_235690	0	0	0	0	0	0.626911	0	0	2	238	238	N	N	N	hypothetical protein	N N N
TGME49_237180	TGGT1_237180	0.316742	0.316742	0	0.788479	0.788479	0.586563	7	7	2	255	255	B	B	N	hypothetical protein	B B N
TGME49_244460	TGGT1_244460	0	0.065189	0	7.14179e-05	0.0277949	0.000403873	3	7	2	1239	1239	N	N	N	hypothetical protein	N N N
TGME49_244690	TGGT1_244690	0.22225	0.259291	0	0.718789	0.760121	0.0371842	12	14	2	623	623	B	B	N	hypothetical protein	B B N
TGME49_257310	TGGT1_257310	0	0	0	0	0.0273649	0.336458	0	2	2	355	355	N	N	N	hypothetical protein	N N N
TGME49_282070	TGGT1_282070	0	0	0	3.02166e-06	3.02164e-06	0.000618537	2	2	2	1172	1172	N	N	N	hypothetical protein	N N N
TGME49_289970	TGGT1_289970	0	0	0	0.19026	0.505251	0.640525	2	3	2	232	232	N	N	N	hypothetical protein	N N N
TGME49_297400	TGGT1_297400	0	0	0	0	0	0.212515	0	0	2	417	417	N	N	N	hypothetical protein	N N N
TGME49_253290	TGGT1_253290	0.166922	0.208652	0	0.582283	0.695912	0.000954174	16	20	2	1106	1106	B	B	N	valyl-tRNA synthetase	B B N
TGME49_201700	TGGT1_201700	0.141143	0.141143	0	0.462989	0.462988	0.0286075	8	8	2	654	654	N	N	N	WD domain, G-beta repeat-containing protein	N N N
TGME49_269900	TGGT1_269900	0	0.0825018	0	0.00380367	0.090443	0.00229013	4	7	2	979	979	N	N	N	WD domain, G-beta repeat-containing protein	N N N
TGME49_305770	TGGT1_305770	0.124605	0.124605	0	0.362356	0.362355	0.0033582	5	5	1	463	463	N	N	N	ABC transporter, ATP-binding domain-containing protein	N N N
TGME49_219250	TGGT1_219250	0	0.08412	0	7.365e-05	0.0985379	3.90133e-05	2	6	1	823	823	N	N	N	acetyltransferase, GNAT family protein	N N N
TGME49_226730	TGGT1_226730	0.328108	0.382793	0	0.790966	0.793841	4.06691e-06	30	35	1	1055	1055	B	B	N	aconitate hydratase ACN/IRP	B B N
TGME49_225050	TGGT1_225050	0.274725	0.294349	0	0.77097	0.781008	0.000602765	14	15	1	588	588	B	B	N	adenosylhomocysteinase, putative	B B N
TGME49_218820	TGGT1_218820	0.389813	0.467775	0	0.793336	0.778008	0.482672	5	6	1	148	148	B	B	N	alba 2	B B N
TGME49_310670	TGGT1_310670	0.328587	0.379139	0	0.791054	0.794036	1.56992e-05	26	30	1	913	912	B	B	N	glycogen phosphorylase 1, putative	B B N
TGME49_300120	TGGT1_300120	0.0681137	0.0953592	0	0.0352764	0.163515	3.03433e-05	5	7	1	847	847	N	N	N	aminotransferase, class V superfamily protein	N N N
TGME49_310150	TGGT1_310150	0.239829	0.319773	0	0.741608	0.78922	2.4947e-05	18	24	1	866	866	B	B	N	AMP-binding enzyme domain-containing protein	B B N
TGME49_218960	TGGT1_218960	0.0252815	0.0404503	0	3.01552e-05	0.00130617	9.87767e-10	5	8	1	2282	2283	N	N	N	AP2 domain transcription factor AP2XII-1	N N N
TGME49_202530	TGGT1_202530	0.119415	0.223903	0	0.327578	0.721231	6.68524e-05	8	15	1	773	773	N	B	N	aspartate-tRNA ligase	N B N
TGME49_249180	TGGT1_249180	0.397226	0.491803	0	0.792622	0.77029	0.000455146	21	26	1	610	610	B	B	N	bifunctional dihydrofolate reductase-thymidylate synthase	B B N
TGME49_230450	TGGT1_230450	0.202785	0.223063	0	0.684313	0.719999	0.000771956	10	11	1	569	569	B	B	N	bifunctional GMP synthase/glutamine amidotransferase protein	B B N
TGME49_301440	TGGT1_301440	0.237906	0.257732	0	0.739426	0.758853	0.000651426	12	13	1	582	582	B	B	N	calcium-dependent protein kinase CDPK1	B B N
TGME49_291140	TGGT1_291140	0.0405332	0.0540443	0	0.00132567	0.00921826	2.40854e-10	9	12	1	2562	2562	N	N	N	CCR4-Not complex component, Not1 protein	N N N
TGME49_216930	TGGT1_216930	0	0	0	0	0	0.0276618	0	0	1	329	329	N	N	N	cholinephosphate cytidylyltransferase	N N N
TGME49_299110	TGGT1_299110	0.149124	0.130483	0	0.504853	0.400104	0.00040641	8	7	1	619	619	B	N	N	cleft lip and palate transmembrane protein 1 (clptm1) protein	B N N
TGME49_263070	TGGT1_263070	0.235479	0.256886	0	0.73657	0.758151	0.00115176	11	12	1	539	539	B	B	N	CMGC kinase, CK2 family	B B N
TGME49_244390	TGGT1_244390	0	0	0	0.000724334	0.276558	0.0388007	1	3	1	309	309	N	N	N	coatomer epsilon subunit protein	N N N
TGME49_262710	TGGT1_262710	0	0	0	0.000159204	0.0200854	0.0129781	1	2	1	375	375	N	N	N	Ctr copper transporter family protein	N N N
TGME49_299810	TGGT1_299810	0.14134	0.128491	0	0.464074	0.387528	1.80468e-05	11	10	1	898	898	N	N	N	cysteine-tRNA synthetase (CysRS)	N N N
TGME49_294350	TGGT1_294350	0.0900702	0.165919	0	0.131201	0.578469	4.53465e-10	19	35	1	2434	2434	N	B	N	DEAD/DEAH box helicase domain-containing protein	N B N
TGME49_220860	TGGT1_220860	0.153335	0.191669	0	0.525115	0.658941	0.000503756	8	10	1	602	602	B	B	N	DEAD/DEAH box helicase	B B N
TGME49_239490	TGGT1_239490	0.303112	0.343527	0	0.784379	0.793169	0.00075195	15	17	1	571	571	B	B	N	dehydrogenase E1 component family protein	B B N
TGME49_251540	TGGT1_251540	0.471698	0.471698	0	0.776834	0.776834	0.0333004	13	13	1	318	318	B	B	N	dense granule protein GRA9	B B N
TGME49_235620	TGGT1_235620	0	0	0	2.98087e-05	0.00598579	0.00366777	1	2	1	457	457	N	N	N	deoxyhypusine synthase	N N N
TGME49_206610	TGGT1_206610	0	0.124203	0	0.00538407	0.359703	1.32792e-05	4	10	1	929	929	N	N	N	pyruvate dehydrogenase complex subunit PDH-E2	N N N
TGME49_319920	TGGT1_319920	0.465678	0.500172	0	0.778623	0.767316	0.000220267	27	29	1	669	669	B	B	N	2-oxo acid dehydrogenases acyltransferase (catalytic domain) domain-containing protein	B B N
TGME49_219550	TGGT1_219550	0.1473	0.270049	0	0.495685	0.76799	0.00303206	6	11	1	470	470	N	B	N	dihydrolipoyllysine-residue succinyltransferase component of oxoglutarate dehydrogenase	N B N
TGME49_237220	TGGT1_237220	0.200089	0.266785	0	0.678587	0.765757	2.52037e-05	15	20	1	865	865	B	B	N	DNA replication licensing factor Mcm7, putative	B B N
TGME49_264460	TGGT1_264460	0	0	0	0	0	3.74011e-05	0	0	1	827	827	N	N	N	DNA-directed RNA polymerase III RPC5	N N N
TGME49_258210	TGGT1_258210	0	0.0458239	0	1.50515e-06	0.00313857	7.18826e-07	2	5	1	1259	1259	N	N	N	DNA-directed RNA polymerase II RPB2	N N N
TGME49_244880	TGGT1_244880	0	0	0	0	0	9.12033e-11	0	0	1	2768	2768	N	N	N	DNA-directed RNA polymerase I RPA1	N N N
TGME49_238400	TGGT1_238400	0	0	0	0	0	1.34613e-10	0	0	1	2708	2684	N	N	N	endonuclease/exonuclease/phosphatase domain-containing protein	N N N
TGME49_313230	TGGT1_313230	0.232764	0.365773	0	0.733235	0.794326	0.0204925	7	11	1	347	347	B	B	N	eukaryotic initiation factor-2, alpha subunit	B B N
TGME49_263300	TGGT1_263300	0.437666	0.35809	0	0.785833	0.794172	0.0537151	11	9	1	290	290	B	B	N	eukaryotic porin protein	B B N
TGME49_222860	TGGT1_222860	0.213675	0.259463	0	0.704975	0.760258	8.06782e-05	14	17	1	756	756	B	B	N	eukaryotic translation initiation factor, putative	B B N
TGME49_273520	TGGT1_273520	0.326379	0.383975	0	0.790638	0.793768	0.000510214	17	20	1	601	601	B	B	N	PCI domain-containing protein	B B N
TGME49_273460	TGGT1_273460	0.325027	0.361141	0	0.790369	0.794263	0.00031704	18	20	1	639	639	B	B	N	eukaryotic translation initiation factor 3 subunit 6 interacting protein	B B N
TGME49_217820	TGGT1_217820	0.174448	0.274132	0	0.608998	0.770606	0.0033582	7	11	1	463	463	B	B	N	PCI domain-containing protein	B B N
TGME49_311430	TGGT1_311430	0.341599	0.455466	0	0.792961	0.781468	0.0429837	9	12	1	304	303	B	B	N	fibrillarin	B B N
TGME49_267330	TGGT1_267330	0.237906	0.282514	0	0.739426	0.775405	6.54011e-05	16	19	1	776	775	B	B	N	fumarate hydratase	B B N
TGME49_223940	TGGT1_223940	0	0.282575	0	0.650488	0.775437	0.116359	4	6	1	245	245	N	B	N	GAP45	N B N
TGME49_278830	TGGT1_278830	0.289119	0.354827	0	0.77869	0.794031	2.20754e-05	22	27	1	878	878	B	B	N	glucose-6-phosphate 1-dehydrogenase	B B N
TGME49_283780	TGGT1_283780	0.244385	0.244385	0	0.746503	0.746503	0.000242501	14	14	1	661	661	B	B	N	glucose-6-phosphate isomerase GPI	B B N
TGME49_285980	TGGT1_285980B	0.199251	0.217365	0	0.676755	0.711163	0.0401462	11	12	1	637	307	B	B	N	glucosephosphate-mutase GPM1	B B N
TGME49_215040	TGGT1_215040	0	0	0	4.23468e-06	5.68192e-05	3.04965e-08	3	4	1	1697	1697	N	N	N	HEAT repeat-containing protein	N N N
TGME49_216590	TGGT1_216590	0.137091	0.205636	0	0.439994	0.690092	6.13757e-06	12	18	1	1010	1010	N	B	N	HEAT repeat-containing protein	N B N
TGME49_295040	TGGT1_295040	0.0831815	0.0831815	0	0.0937997	0.0937995	8.85376e-06	7	7	1	971	971	N	N	N	HEAT repeat-containing protein	N N N
TGME49_289600	TGGT1_289600	0.296946	0.296946	0	0.782072	0.782072	0.0732323	7	7	1	272	272	B	B	N	heat shock protein HSP29	B B N
TGME49_210778	TGGT1_210778	0	0	0	0	0	0.000460937	0	0	1	609	609	N	N	N	hemimethylated DNA binding domain-containing protein	N N N
TGME49_219520	TGGT1_219520	0.206044	0.264914	0	0.690896	0.764418	0.00989618	7	9	1	392	392	B	B	N	histone arginine methyltransferase PRMT1	B B N
TGME49_232660	TGGT1_232660	0.135747	0.162896	0	0.432115	0.566596	0.00592734	5	6	1	425	425	N	B	N	Hsp70 interacting protein HIP	N B N
TGME49_227450	TGGT1_227450	0.151012	0.251687	0	0.514094	0.753606	3.2933e-09	27	45	1	2063	2063	B	B	N	hydrolase, NUDIX family protein	B B N
TGME49_230210	TGGT1_230210	0	0	0	0.0206058	0.0014933	0.000869329	3	2	1	560	560	N	N	N	alveolin domain containing intermediate filament IMC10	N N N
TGME49_233110	TGGT1_233110	0.397878	0.43976	0	0.792551	0.78536	0.000980019	19	21	1	551	551	B	B	N	IMP dehydrogenas	B B N
TGME49_229000	TGGT1_229000	0.111663	0.111663	0	0.274041	0.274041	0.000401352	6	6	1	620	620	N	N	N	kelch repeat-containing protein	N N N
TGME49_321420	TGGT1_321420	0	0.104138	0	0.0219136	0.221833	0.000941527	3	5	1	554	554	N	N	N	kelch repeat-containing protein	N N N
TGME49_233000	TGGT1_233000	0	0	0	3.09702e-06	0.00109486	1.38467e-06	2	4	1	1169	1179	N	N	N	KOW motif domain-containing protein	N N N
TGME49_261080	TGGT1_261080	0	0	0	0	0	2.61229e-11	0	0	1	3133	3051	N	N	N	kringle domain-containing protein	N N N
TGME49_262070	TGGT1_262070	0	0	0	0.00010601	0.312023	0.00958854	1	4	1	394	394	N	N	N	ribosomal rna assembly protein mis3, putative	N N N
TGME49_271820	TGGT1_271820	0	0.121202	0	0.0045838	0.339683	0.00277952	2	5	1	476	476	N	N	N	lipoyltransferase and lipoate-protein ligase subfamily protein	N N N
TGME49_205710	TGGT1_205710	0.175357	0.263035	0	0.612008	0.763028	0.00025145	10	15	1	658	658	B	B	N	lysine-tRNA ligase	B B N
TGME49_270240	TGGT1_270240	0.280803	0.255276	0	0.774485	0.756786	0.00394914	11	10	1	452	452	B	B	N	MAG1	B B N
TGME49_229140	TGGT1_229140	0.213675	0.320513	0	0.704975	0.789392	0.0300898	6	9	1	324	324	B	B	N	MaoC family domain-containing protein	B B N
TGME49_225970	TGGT1_225970	0	0	0	0	0	0.253921	0	0	1	209	197	N	N	N	mediator complex subunit MED31	N N N
TGME49_225980	TGGT1_225970	0	0	0	0	2.79442e-08	0.253921	0	2	1	1842	197	N	N	N	hypothetical protein	N N N
TGME49_204520	TGGT1_204530	0	0	0	0	0	0.228051	0	0	1	369	204	N	N	N	hypothetical protein	N N N
TGME49_204530	TGGT1_204530	0	0.339367	0	0.724578	0.792697	0.228051	4	6	1	204	204	N	B	N	microneme protein MIC11	N B N
TGME49_286590	TGGT1_286590	0.193924	0.258565	0	0.664478	0.759535	0.0173829	6	8	1	357	357	B	B	N	microtubule associated protein SPM2	B B N
TGME49_207830	TGGT1_207830	0	0	0	0.158576	0.372158	0.0150101	3	4	1	366	366	N	N	N	MORN repeat-containing protein	N N N
TGME49_216480	TGGT1_216480	0	0	0	0	9.44453e-05	5.03916e-05	0	2	1	799	799	N	N	N	NMD3 family protein	N N N
TGME49_233020	TGGT1_233020	0	0	0	0.00256341	0.0162258	6.3287e-05	3	4	1	778	778	N	N	N	Not1 N-terminal domain, CCR4-Not complex component protein	N N N
TGME49_271440	TGGT1_271440	0.114925	0.114925	0	0.296719	0.296718	0.00191884	5	5	1	502	502	N	N	N	NPL4 family protein	N N N
TGME49_260440	TGGT1_260440	0	0.371012	0	0.501267	0.794294	0.0368694	4	10	1	311	312	N	B	N	nuclear factor NF3	N B N
TGME49_205580	TGGT1_205580	0	0.18573	0	0.147941	0.643314	0.00205896	4	8	1	497	497	N	B	N	nuclear factor NF4	N B N
TGME49_256060	TGGT1_256060	0	0	0	8.24966e-05	8.24961e-05	4.38431e-05	2	2	1	812	812	N	N	N	nucleosome assembly protein (nap) protein	N N N
TGME49_265870	TGGT1_265870B	0	0.115385	0	1.29182e-07	0.299901	0.116359	1	8	1	800	245	N	N	N	pantoate-beta-alanine ligase	N N N
TGME49_289650	TGGT1_289650	0.28974	0.306783	0	0.778978	0.785613	0.000200206	17	18	1	677	677	B	B	N	PEP-carboxykinase I	B B N
TGME49_225850	TGGT1_225850	0	0	0	5.31164e-11	0.000118474	7.92734e-08	1	4	1	1555	1555	N	N	N	peptidase, M28 family protein	N N N
TGME49_283850	TGGT1_283850	0.298211	0.367029	0	0.78257	0.794328	0.00189206	13	16	1	503	503	B	B	N	peptidyl-prolyl cis-trans isomerase	B B N
TGME49_204130	TGGT1_204130	0.0596303	0.0993838	0	0.0167254	0.189691	1.61131e-06	6	10	1	1161	1161	N	N	N	perforin-like protein PLP1	N N N
TGME49_222020	TGGT1_222020	0	0	0	0.000984717	0.0691588	0.000565194	2	4	1	593	593	N	N	N	phosphoglycerate kinase PGKII	N N N
TGME49_221460	TGGT1_221460	0	0	0	0	0	0.0040681	0	0	1	451	450	N	N	N	phosphoglycerate mutase family protein	N N N
TGME49_258540	TGGT1_258540	0	0.026424	0	5.01759e-08	4.43354e-05	1.8395e-10	3	6	1	2620	2618	N	N	N	phosphoglycerate mutase family protein	N N N
TGME49_254690	TGGT1_254690	0.18573	0.232162	0	0.643314	0.732474	0.00205896	8	10	1	497	497	B	B	N	phospholipase/carboxylesterase	B B N
TGME49_220100	TGGT1_220100	0.186438	0.248584	0	0.645262	0.750695	0.000904654	9	12	1	557	557	B	B	N	phosphoribosylpyrophosphate synthetase	B B N
TGME49_222900	TGGT1_222900	0	0	0	1.08248e-11	4.70408e-08	1.95619e-08	1	2	1	1757	1766	N	N	N	phosphoserine phosphatase	N N N
TGME49_294700	TGGT1_294700	0	0	0	6.1914e-07	0.000317597	0.000175761	1	2	1	688	688	N	N	N	polynucleotide 5'-hydroxyl-kinase	N N N
TGME49_208320	TGGT1_208320	0	0	0	0	0	0.000147456	0	0	1	703	703	N	N	N	polynucleotide kinase 3 phosphatase	N N N
TGME49_287210	TGGT1_287210	0.440026	0.440026	0	0.785299	0.785299	0.135488	9	9	1	236	236	B	B	N	proteasome subunit alpha2, protease of the acylase family and NTN hydrolase fold, putative	B B N
TGME49_258150	TGGT1_258150	0.235479	0.235479	0	0.73657	0.73657	0.116359	5	5	1	245	245	B	B	N	proteasome subunit alpha type 7, putative	B B N
TGME49_254900	TGGT1_254900	0.302054	0.362465	0	0.784005	0.79429	0.277725	5	6	1	191	191	B	B	N	proteasome subunit beta type 2, putative	B B N
TGME49_311360	TGGT1_311360	0	0.139297	0	1.40844e-05	0.452657	7.12511e-06	2	12	1	994	994	N	N	N	protein kinase G AGC kinase family member PKG	N N N
TGME49_278510	TGGT1_278510	0	0	0	0.0826825	0.247395	0.00566253	3	4	1	428	428	N	N	N	protein phosphatase 2C domain-containing protein	N N N
TGME49_278518	TGGT1_278510	0	0	0	0	0	0.00566253	0	0	1	865	428	N	N	N	N-acetylgalactosaminyl transferase	N N N
TGME49_260600	TGGT1_260600	0	0.0481917	0	6.31886e-05	0.00440539	3.49972e-08	4	7	1	1676	1676	N	N	N	Pumilio-family RNA binding repeat-containing protein	N N N
TGME49_244200	TGGT1_244200	0.258478	0.403226	0	0.759464	0.791916	2.37019e-06	25	39	1	1116	1116	B	B	N	2-oxoglutarate dehydrogenase e1 component, mitochondrial precursor, putative	B B N
TGME49_238180	TGGT1_238180	0.249032	0.276702	0	0.751124	0.772156	0.00670047	9	10	1	417	417	B	B	N	26s proteasome regulatory complex subunit, putative	B B N
TGME49_261210	TGGT1_261210	0.237906	0.35686	0	0.739426	0.794124	0.00244211	10	15	1	485	485	B	B	N	26s proteasome subunit p55, putative	B B N
TGME49_250730	TGGT1_250730	0	0	0	0	0	0.0798189	0	0	1	267	267	N	N	N	60S ribosomal protein L7-B, putative	N N N
TGME49_270865	TGGT1_270865	0	0.0395928	0	8.84332e-09	0.00111763	3.75487e-09	2	7	1	2040	2040	N	N	N	adenylate cyclase, putative	N N N
TGME49_224110	TGGT1_224110	0	0	0	0.116077	0.30795	0.00929108	3	4	1	396	396	N	N	N	adhesion regulating molecule region protein, putative	N N N
TGME49_253430	TGGT1_253430	0.313972	0.372841	0	0.78775	0.794258	0.000602765	16	19	1	588	588	B	B	N	asparagine synthetase, putative	B B N
TGME49_223840	TGGT1_223840	0	0	0	1.2684e-06	0.000552644	6.0321e-07	2	4	1	1281	1281	N	N	N	ATP-citrate lyase, putative	N N N
TGME49_206450	TGGT1_206450	0	0.0276775	0	4.5182e-12	6.59613e-05	1.64774e-12	2	9	1	3752	3753	N	N	N	autophagy-related cysteine peptidase atg4, putative	N N N
TGME49_206460	TGGT1_206450	0	0	0	0	0	1.64774e-12	0	0	1	159	3753	N	N	N	hypothetical protein	N N N
TGME49_229480	TGGT1_229480	0.482204	0.516648	0	0.773522	0.761053	0.0250166	14	15	1	335	335	B	B	N	calcium binding protein precursor, putative	B B N
TGME49_265330	TGGT1_265330	0.292854	0.351425	0	0.780371	0.793833	0.00958854	10	12	1	394	394	B	B	N	cell-cycle-associated protein kinase GSK, putative	B B N
TGME49_201380	TGGT1_201380	0	0.107635	0	0	0.245997	0.00119958	0	5	1	536	536	N	N	N	chorismate synthase, putative	N N N
TGME49_240650	TGGT1_240650	0.213018	0.275148	0	0.703832	0.771227	5.19285e-07	24	31	1	1300	1300	B	B	N	coatomer protein complex, subunit alpha, putative	B B N
TGME49_233140	TGGT1_233140	0	0	0	0.768937	0.768937	0.371813	4	4	1	170	170	N	N	N	deoxyuridine 5'-triphosphate nucleotidohydrolase, putative	N N N
TGME49_219700	TGGT1_219700	0.2731	0.2731	0	0.769962	0.769962	5.91427e-06	24	24	1	1014	1014	B	B	N	DNA replication licensing factor MCM4, putative	B B N
TGME49_311240	TGGT1_311240	0.379198	0.406284	0	0.794033	0.791513	0.00583763	14	15	1	426	426	B	B	N	DnaJ family chaperone, putative	B B N
TGME49_235970	TGGT1_235970	0.322581	0.322581	0	0.789855	0.789855	0.00326134	13	13	1	465	465	B	B	N	eukaryotic initiation factor-2 gamma, putative	B B N
TGME49_223410	TGGT1_223410	0.25641	0.410256	0	0.757752	0.790948	0.162747	5	8	1	225	225	B	B	N	eukaryotic initiation factor-4E, putative	B B N
TGME49_257350	TGGT1_257350	0	0	0	0.0118414	0.0118414	3.86034e-05	4	4	1	820	824	N	N	N	eukaryotic translation initiation factor, putative	N N N
TGME49_249530	TGGT1_249530	0.123077	0.194872	0	0.352238	0.666743	2.19235e-06	12	19	1	1125	1125	N	B	N	exportin 1, putative	N B N
TGME49_270550	TGGT1_270550	0	0.13791	0	0.142312	0.444735	0.00191884	4	6	1	502	502	N	N	N	gamma-glutamyl phosphate reductase, putative	N N N
TGME49_320690	TGGT1_320690	0.510301	0.538651	0	0.763529	0.751877	0.00782184	18	19	1	407	407	B	B	N	gamma-soluble NSF attachment protein, putative	B B N
TGME49_273490	TGGT1_273490	0.219211	0.259067	0	0.714118	0.759941	0.0026618	11	13	1	579	479	B	B	N	glutamine synthetase, type I, putative	B B N
TGME49_279400	TGGT1_279400	0	0	0	0	0	0.492984	0	0	1	146	146	N	N	N	glutaredoxin, putative	N N N
TGME49_292920	TGGT1_292920	0.174216	0.268025	0	0.608225	0.76662	2.62593e-05	13	20	1	861	861	B	B	N	heat shock protein 75, putative	B B N
TGME49_251680	TGGT1_251680	0	0	0	0.427404	0.683572	0.367002	2	3	1	171	171	N	N	N	histamine-releasing factor, putative	N N N
TGME49_252620	TGGT1_410130	0	0	0	0	0	0.179563	0	0	1	710	219	N	N	N	initiation factor, subunit 2 family protein	N N N
TGME49_252850	TGGT1_410130	0	0	0	0	0	0.179563	0	0	1	710	219	N	N	N	initiation factor, subunit 2 family protein	N N N
TGME49_271810	TGGT1_271810	0.366948	0.366948	0	0.794329	0.794328	0.0605898	9	9	1	283	283	B	B	N	lanp, putative	B B N
TGME49_227650	TGGT1_227650	0	0	0	7.14179e-05	0.0113261	0.0071269	1	2	1	413	413	N	N	N	microtubule-associated protein RP/EB family, putative	N N N
TGME49_237150	TGGT1_237150	0.166021	0.166021	0	0.578861	0.57886	0.00670047	6	6	1	417	417	B	B	N	minor histocompatibility antigen h13, putative	B B N
TGME49_278530	TGGT1_278530	0	0	0	0.555753	0.555752	0.50329	2	2	1	144	144	N	N	N	multiprotein bridging factor type 1 family transcriptional co-activator, putative	N N N
TGME49_278270	TGGT1_278270	0	0	0	0	0	0.79208	0	0	1	64	64	N	N	N	nucleolar protein, structural component of H/ACA snoRNPs, putative	N N N
TGME49_288630	TGGT1_288630	0.287435	0.287435	0	0.777892	0.777892	0.0627131	7	7	1	281	281	B	B	N	nucleosome assembly protein (NAP), putative	B B N
TGME49_278990	TGGT1_278990	0.240886	0.240886	0	0.742777	0.742777	0.0026618	10	10	1	479	479	B	B	N	phosphate carrier, putative	B B N
TGME49_218780	TGGT1_218780	0.167919	0.215896	0	0.586016	0.708745	0.0025863	7	9	1	481	481	B	B	N	phosphoserine aminotransferase, putative	B B N
TGME49_269980	TGGT1_269980	0.243942	0.243942	0	0.746044	0.746044	0.00290284	10	10	1	473	473	B	B	N	preprotein translocase Sec61, putative	B B N
TGME49_314400	TGGT1_314400	0.272777	0.272777	0	0.769759	0.769759	0.00611123	10	10	1	423	423	B	B	N	pyruvate dehydrogenase E1 component, beta subunit, putative	B B N
TGME49_293340	TGGT1_293340	0.272134	0.380987	0	0.769349	0.793943	0.201022	5	7	1	212	212	B	B	N	ran binding family protein 1, putative	B B N
TGME49_203540	TGGT1_203540	0	0	0	0.00142792	0.00142791	2.1548e-06	4	4	1	1127	1127	N	N	N	RNA binding protein, putative	N N N
TGME49_214770	TGGT1_214770	0.342727	0.399848	0	0.793085	0.792327	0.235232	6	7	1	202	202	B	B	N	small GTP binding protein rab1a, putative	B B N
TGME49_229990	TGGT1_229990	0.273723	0.336889	0	0.770352	0.792374	0.00102021	13	16	1	548	548	B	B	N	T-complex protein 1 subunit alpha, putative	B B N
TGME49_214270	TGGT1_214270	0.0504303	0.0706025	0	0.00593512	0.0426105	1.83046e-06	5	7	1	1144	1146	N	N	N	translation initiation factor IF-2, putative	N N N
TGME49_286090	TGGT1_286090	0	0	0	0	0	0.649392	0	0	1	114	114	N	N	N	translation initiation factor SUI1, putative	N N N
TGME49_277000	TGGT1_277000	0.0679399	0.10191	0	0.034798	0.206639	5.6473e-06	6	9	1	1019	1019	N	N	N	transport protein Sec24, putative	N N N
TGME49_262960	TGGT1_262960	0	0	0	0	0	0.00958854	0	0	1	394	394	N	N	N	U1 snRNP-associated protein Usp106, putative	N N N
TGME49_295990	TGGT1_295990	0	0	0	0	0	0.00030934	0	0	1	641	641	N	N	N	ubiquitin conjugating enzyme E2, putative	N N N
TGME49_294360	TGGT1_294360	0	0.141452	0	0.00129792	0.464694	0.00075195	2	7	1	571	571	N	N	N	ubiquitin specific protease 39 isoform 2, putative	N N N
TGME49_305980	TGGT1_305980	0	0	0	0.00944567	0.0482792	0.000320967	3	4	1	638	638	N	N	N	pyruvate dehydrogenase complex subunit PDH-E3I	N N N
TGME49_309400	TGGT1_309400	0	0	0	0	0	2.73334e-09	0	0	1	2097	2096	N	N	N	RecF/RecN/SMC N terminal domain-containing protein	N N N
TGME49_211260	TGGT1_211260	0.212202	0.291777	0	0.702395	0.779899	0.00509266	8	11	1	435	435	B	B	N	rhoptry kinase family protein ROP26 (incomplete catalytic triad)	B B N
TGME49_262050	TGGT1_262050	0.294349	0.294349	0	0.781009	0.781008	0.000602765	15	15	1	588	588	B	B	N	rhoptry kinase family protein ROP39	B B N
TGME49_261750	TGGT1_261750	0.0829111	0.124367	0	0.0924569	0.360782	3.43869e-05	6	9	1	835	835	N	N	N	rhoptry neck protein RON10	N N N
TGME49_203990	TGGT1_203990	0	0	0	0.668383	0.668382	0.135488	4	4	1	236	236	N	N	N	rhoptry protein ROP12	N N N
TGME49_243730	TGGT1_243730	0.555677	0.588363	0	0.744171	0.727972	0.0185623	17	18	1	353	353	B	B	N	rhoptry protein ROP9	B B N
TGME49_211420	TGGT1_211420	0	0	0	0.683572	0.683572	0.285986	3	3	1	171	189	N	N	N	RNA recognition motif-containing protein	N N N
TGGT1_290660	TGGT1_290660	0	0	0	0	0	0.0043177	0	0	1	0	446	N	N	N	RNA recognition motif-containing protein	N N N
TGME49_291950	TGGT1_291950	0	0.0954907	0	0.0243542	0.164352	0.000114432	4	6	1	725	725	N	N	N	RNA recognition motif-containing protein	N N N
TGME49_219590	TGGT1_219590	0.211069	0.257974	0	0.700369	0.759052	0.00221012	9	11	1	492	492	B	B	N	RuvB family 1 protein	B B N
TGME49_288860	TGGT1_288860	0.227135	0.295276	0	0.725817	0.781395	0.00176407	10	13	1	508	508	B	B	N	RuvB family 2 protein	B B N
TGME49_202390	TGGT1_202390	0.196567	0.255537	0	0.670706	0.75701	0.000610596	10	13	1	587	587	B	B	N	S15 sporozoite-expressed protein	B B N
TGME49_216650	TGGT1_216650	0.132322	0.158786	0	0.41149	0.549515	0.0087253	5	6	1	436	400	N	B	N	S15 sporozoite-expressed protein	N B N
TGME49_213280	TGGT1_213280	0	0	0	0.743602	0.743602	0.277725	4	4	1	191	191	N	N	N	SAG-related sequence SRS25	N N N
TGME49_233480	TGGT1_233480	0.279156	0.310174	0	0.773571	0.786666	0.0136209	9	10	1	372	372	B	B	N	SAG-related sequence SRS29C	B B N
TGME49_214190	TGGT1_214190	0	0	0	0	0	0.0127711	0	0	1	376	376	N	N	N	SAG-related sequence SRS46	N N N
TGME49_308840	TGGT1_308840	0.146675	0.195567	0	0.492494	0.668382	0.0165506	6	8	1	472	360	N	B	N	SAG-related sequence SRS51	N B N
TGME49_232190	TGGT1_232190	0	0.0350287	0	9.4807e-08	0.000445239	9.78446e-12	4	10	1	3294	3288	N	N	N	Sec7 domain-containing protein	N N N
TGME49_280560	TGGT1_280560	0.275572	0.266682	0	0.771484	0.765685	5.27502e-07	31	30	1	1298	1298	B	B	N	selenide, water dikinase	B B N
TGME49_311310	TGGT1_311310	0.161216	0.184247	0	0.559747	0.639164	0.00194602	7	8	1	501	501	B	B	N	protein phosphatase 2B catalytic subunit, calcineurin family phosphatse superfamily protein	B B N
TGME49_231590	TGGT1_231590	0	0	0	0	0	0.0771166	0	0	1	269	269	N	N	N	SGS domain-containing protein	N N N
TGME49_214090	TGGT1_214090	0.0434477	0.117929	0	0.00217267	0.317431	1.09586e-08	7	19	1	1859	1859	N	N	N	signal peptidase	N N N
TGME49_251630	TGGT1_251630	0	0.0877926	0	2.82835e-08	0.118189	1.84117e-05	1	7	1	920	896	N	N	N	slc30a2 protein	N N N
TGME49_290160	TGGT1_290160	0.201057	0.268077	0	0.680674	0.766656	4.96604e-06	18	24	1	1033	1033	B	B	N	sortilin, putative	B B N
TGME49_319850	TGGT1_319850	0.11655	0.16317	0	0.30795	0.567697	0.00211805	5	7	1	495	495	N	B	N	splicing factor U2AF family SnRNP auxilary factor large subunit, RRM domain-containing protein	N B N
TGME49_286730	TGGT1_286730	0	0	0	0.00720607	0.220546	0.170977	1	2	1	222	222	N	N	N	SRP19 protein	N N N
TGME49_215590	TGGT1_215590	0.189721	0.379441	0	0.653985	0.794022	0.000220267	11	22	1	669	669	B	B	N	flavoprotein subunit of succinate dehydrogenase	B B N
TGME49_268870	TGGT1_268870	0.123107	0.190256	0	0.352437	0.655363	5.05773e-06	11	17	1	1031	1031	N	B	N	tetratricopeptide repeat-containing protein	N B N
TGME49_314100	TGGT1_314100	0.198939	0.318302	0	0.676065	0.788868	0.000668571	10	16	1	580	580	B	B	N	tetratricopeptide repeat-containing protein	B B N
TGGT1_204480	TGGT1_204480	0	0	0	0	0	0.000248429	0	0	1	0	659	N	N	N	thioredoxin domain-containing protein	N N N
TGME49_309730	TGGT1_309730	0.244016	0.278875	0	0.746121	0.773412	0.000239595	14	16	1	662	662	B	B	N	thioredoxin reductase	B B N
TGME49_206510	TGGT1_206510	0.0936884	0.0936884	0	0.153021	0.15302	4.51186e-10	19	19	1	2340	2435	N	N	N	toxolysin TLN4	N N N
TGME49_293670	TGGT1_293670	0	0	0	0.0919669	0.0919667	0.00659819	3	3	1	418	418	N	N	N	transcription elongation factor A TFIIS	N N N
TGME49_221670	TGGT1_221670	0	0	0	0	0	1.1819e-06	0	0	1	1198	1198	N	N	N	transcriptional elongation factor FACT140	N N N
TGME49_221675	TGGT1_221670	0	0	0	0	0	1.1819e-06	0	0	1	1430	1198	N	N	N	hypothetical protein	N N N
TGME49_262920	TGGT1_262920	0.178063	0.225546	0	0.620703	0.723594	8.76994e-06	15	19	1	972	972	B	B	N	trypsin domain-containing protein	B B N
TGME49_295310	TGGT1_410650	0	0	0	0	0	0.343388	0	0	1	189	176	N	N	N	tubulin binding cofactor A protein	N N N
TGME49_288750	TGGT1_288750	0	0.246548	0	0.672246	0.7487	0.140115	4	5	1	234	234	N	B	N	ubiquinol-cytochrome c reductase	N B N
TGME49_221610	TGGT1_221610	0	0	0	0	0	5.26118e-05	0	0	1	795	795	N	N	N	ubiquitin carboxyl-terminal hydrolase	N N N
TGME49_270530	TGGT1_270530	0	0	0	0.00039074	0.216299	0.0250166	1	3	1	335	335	N	N	N	ubiquitin fusion degradation protein UFD1CY	N N N
TGME49_223960	TGGT1_223960	0.237906	0.327121	0	0.739426	0.79078	0.0105435	8	11	1	388	388	B	B	N	ubiquitin interaction motif family protein	B B N
TGME49_215220	TGGT1_215220	0.183441	0.201785	0	0.636866	0.68222	0.00191884	10	11	1	629	502	B	B	N	hypothetical protein	B B N
TGME49_202980	TGGT1_202980	0	0	0	0	1.31167e-06	7.8074e-09	0	3	1	1915	1915	N	N	N	hypothetical protein	N N N
TGME49_206320	TGGT1_206320	0	0	0	0.0719815	0.316128	0.0501485	2	3	1	294	294	N	N	N	hypothetical protein	N N N
TGME49_207170	TGGT1_207170	0	0	0	0	0.569676	0.51871	0	2	1	141	141	N	N	N	hypothetical protein	N N N
TGME49_209108	TGGT1_209108	0	0.144231	0	9.34639e-05	0.479725	0.0087253	1	5	1	400	400	N	N	N	hypothetical protein	N N N
TGME49_209600	TGGT1_209600	0.30701	0.332594	0	0.785687	0.791738	0.00400815	12	13	1	451	451	B	B	N	hypothetical protein	B B N
TGME49_215430	TGGT1_215430	0.37831	0.37831	0	0.794074	0.794074	0.118353	8	8	1	244	244	B	B	N	hypothetical protein	B B N
TGME49_219710	TGGT1_219710	0.054858	0.164574	0	0.0101148	0.573258	8.91217e-09	9	27	1	1893	1893	N	B	N	hypothetical protein	N B N
TGME49_226340	TGGT1_226340	0	0	0	0	0	1.58428e-06	0	0	1	1163	1163	N	N	N	hypothetical protein	N N N
TGME49_226680	TGGT1_226680	0	0.115513	0	3.65126e-08	0.300789	1.78672e-05	1	9	1	899	899	N	N	N	hypothetical protein	N N N
TGME49_230110	TGGT1_230110	0.321534	0.321534	0	0.789624	0.789624	7.36339e-07	35	35	1	1256	1256	B	B	N	hypothetical protein	B B N
TGME49_230160	TGGT1_230160	0	0	0	0	0	0.513577	0	0	1	142	142	N	N	N	hypothetical protein	N N N
TGME49_230350	TGGT1_230350	0.119617	0.119617	0	0.328954	0.328954	7.48267e-07	13	13	1	1254	1254	N	N	N	hypothetical protein	N N N
TGME49_230510	TGGT1_230510	0	0	0	0	0.0210323	0.0136209	0	2	1	372	372	N	N	N	hypothetical protein	N N N
TGME49_232150	TGGT1_232150	0	0.118222	0	1.45965e-08	0.319435	8.44303e-06	1	10	1	976	976	N	N	N	hypothetical protein	N N N
TGME49_232800	TGGT1_232800	0	0	0	8.20011e-11	1.30949e-05	1.14198e-07	1	3	1	1503	1503	N	N	N	hypothetical protein	N N N
TGME49_234380	TGGT1_234380	0	0	0	0	0	0.0204925	0	0	1	347	347	N	N	N	hypothetical protein	N N N
TGME49_235160	TGGT1_235160	0.119338	0.10442	0	0.327053	0.223775	8.49816e-08	16	14	1	1547	1545	N	N	N	hypothetical protein	N N N
TGME49_235420	TGGT1_235420	0	0.0140098	0	0	9.46824e-08	4.56186e-13	0	5	1	4118	4118	N	N	N	hypothetical protein	N N N
TGME49_236560	TGGT1_236560	0.0418397	0.0929771	0	0.00166471	0.148629	3.62039e-10	9	20	1	2482	2479	N	N	N	hypothetical protein	N N N
TGME49_237250	TGGT1_237250	0.22275	0.22275	0	0.719535	0.719535	0.0915915	5	5	1	259	259	B	B	N	hypothetical protein	B B N
TGME49_239752	TGGT1_239752	0.0892478	0.114747	0	0.126434	0.295486	1.68292e-05	7	9	1	905	905	N	N	N	hypothetical protein	N N N
TGME49_240060	TGGT1_240060	0.136874	0.232685	0	0.438731	0.733136	3.1304e-05	10	17	1	843	844	N	B	N	hypothetical protein	N B N
TGME49_240980	TGGT1_240980	0	0.0568797	0	1.67924e-10	0.0126212	2.08328e-07	1	7	1	1420	1420	N	N	N	hypothetical protein	N N N
TGME49_242570	TGGT1_242570	0	0	0	0	0	2.07742e-05	0	0	1	884	884	N	N	N	hypothetical protein	N N N
TGME49_243200	TGGT1_243200	0	0	0	6.27622e-05	7.47353e-10	7.24614e-07	3	1	1	1258	1258	N	N	N	hypothetical protein	N N N
TGME49_243460	TGGT1_243460	0	0	0	0	8.05171e-07	4.4369e-09	0	3	1	2011	2011	N	N	N	hypothetical protein	N N N
TGME49_243930	TGGT1_243930	0.0734154	0.0734154	0	0.0520069	0.0520068	1.1586e-05	6	6	1	943	943	N	N	N	hypothetical protein	N N N
TGME49_244250	TGGT1_244250	0	0.168581	0	0.0575405	0.588459	0.000422002	4	9	1	616	616	N	B	N	hypothetical protein	N B N
TGME49_248120	TGGT1_248120	0	0	0	1.89198e-05	0.0042765	9.64793e-06	2	4	1	962	962	N	N	N	hypothetical protein	N N N
TGME49_249780	TGGT1_249780	0.351782	0.386961	0	0.793857	0.793561	0.0281305	10	11	1	328	328	B	B	N	hypothetical protein	B B N
TGME49_249990	TGGT1_249990	0.247843	0.344226	0	0.749976	0.79324	3.33246e-05	18	25	1	838	838	B	B	N	hypothetical protein	B B N
TGME49_252870	TGGT1_252870	0	0	0	0	0	2.11136e-08	0	0	1	1786	1754	N	N	N	hypothetical protein	N N N
TGME49_253020	TGGT1_253020	0	0	0	0	0	0.00321404	0	0	1	466	466	N	N	N	hypothetical protein	N N N
TGME49_255300	TGGT1_255300	0	0	0	8.51188e-14	1.64082e-06	3.32775e-10	1	4	1	2496	2496	N	N	N	hypothetical protein	N N N
TGME49_255410	TGGT1_255410	0	0	0	0	0	0.396259	0	0	1	165	165	N	N	N	hypothetical protein	N N N
TGME49_256840	TGGT1_256840	0	0.105719	0	0.0180468	0.232721	7.38243e-05	4	7	1	764	764	N	N	N	hypothetical protein	N N N
TGME49_258170	TGGT1_258170	0	0.169683	0	7.91545e-05	0.592469	0.00770116	1	6	1	408	408	N	B	N	hypothetical protein	N B N
TGME49_259720	TGGT1_259720	0	0	0	0	0	8.44303e-06	0	0	1	976	976	N	N	N	hypothetical protein	N N N
TGME49_259940	TGGT1_259940	0	0	0	1.66688e-06	0.0109418	0.000386577	1	3	1	623	623	N	N	N	hypothetical protein	N N N
TGME49_261740	TGGT1_261740	0	0	0	0	0	0.569321	0	0	1	131	131	N	N	N	hypothetical protein	N N N
TGME49_264040	TGGT1_264040	0.262238	0.262238	0	0.762425	0.762425	0.176661	5	5	1	220	220	B	B	N	hypothetical protein	B B N
TGME49_264770	TGGT1_264770	0	0	0	0.0194793	0.0194792	0.0125676	2	2	1	377	377	N	N	N	hypothetical protein	N N N
TGME49_265370	TGGT1_265370	0	0	0	0	0	0.513577	0	0	1	142	142	N	N	N	hypothetical protein	N N N
TGME49_268950	TGGT1_268950	0.276243	0.38249	0	0.771885	0.793859	0.00109117	13	18	1	543	543	B	B	N	hypothetical protein	B B N
TGME49_269340	TGGT1_269340	0	0	0	0	0	0.000695204	0	0	1	577	577	N	N	N	hypothetical protein	N N N
TGME49_270010	TGGT1_270010	0	0	0	0	0	0.00091677	0	0	1	556	556	N	N	N	hypothetical protein	N N N
TGME49_270150	TGGT1_270150	0.07521	0.119082	0	0.0586233	0.325313	1.24677e-08	12	19	1	1841	1838	N	N	N	hypothetical protein	N N N
TGME49_270220	TGGT1_270220	0	0	0	0	1.12997e-06	5.35858e-07	0	2	1	1296	1296	N	N	N	hypothetical protein	N N N
TGME49_270930	TGGT1_270930	0	0	0	0	8.41085e-11	3.25102e-11	0	2	1	3000	3000	N	N	N	hypothetical protein	N N N
TGME49_273860	TGGT1_273860	0	0	0	0	0	0.0218963	0	0	1	343	343	N	N	N	hypothetical protein	N N N
TGME49_283540	TGGT1_283540	0.245499	0.214812	0	0.747645	0.706922	0.0127711	8	7	1	376	376	B	B	N	hypothetical protein	B B N
TGME49_283550	TGGT1_283550	0	0	0	0	0	3.33504e-13	0	0	1	4210	4211	N	N	N	hypothetical protein	N N N
TGME49_285180	TGGT1_285180	0	0	0	0.0100162	0.0506428	0.000345651	3	4	1	632	632	N	N	N	hypothetical protein	N N N
TGME49_285510	TGGT1_285510	0	0	0	0	0.451071	0.391321	0	2	1	166	166	N	N	N	hypothetical protein	N N N
TGME49_286650	TGGT1_286650	0	0	0	0.363242	0.647086	0.302981	2	3	1	185	185	N	N	N	hypothetical protein	N N N
TGME49_287170	TGGT1_287170	0	0	0	0.163516	0.163515	0.0157604	3	3	1	363	363	N	N	N	hypothetical protein	N N N
TGME49_288040	TGGT1_288040	0	0	0	0	5.06245e-05	5.75244e-07	0	3	1	1290	1287	N	N	N	hypothetical protein	N N N
TGME49_289100	TGGT1_289100	0	0	0	0	0	0.000156305	0	0	1	698	698	N	N	N	hypothetical protein	N N N
TGME49_290700	TGGT1_290700	0	0	0	0.261691	0.491695	0.0368694	3	4	1	315	312	N	N	N	hypothetical protein	N N N
TGME49_291180	TGGT1_291180	0.0172409	0.0517227	0	8.1838e-07	0.00698546	9.27235e-15	8	24	1	5354	5394	N	N	N	hypothetical protein	N N N
TGME49_291940	TGGT1_291940	0	0	0	0	0	1.64977e-05	0	0	1	907	907	N	N	N	hypothetical protein	N N N
TGME49_293430	TGGT1_293430	0.196519	0.252667	0	0.670595	0.754494	0.00735091	7	9	1	411	411	B	B	N	hypothetical protein	B B N
TGME49_294780	TGGT1_294780	0	0	0	0	0	0.0306016	0	0	1	323	323	N	N	N	hypothetical protein	N N N
TGME49_295360	TGGT1_295370	0	0	0	0	0	0.0719813	0	0	1	268	273	N	N	N	hypothetical protein	N N N
TGME49_295370	TGGT1_295370	0	0	0	0	0	0.0719813	0	0	1	273	273	N	N	N	hypothetical protein	N N N
TGME49_297160	TGGT1_297160	0	0	0	0	0.0197798	0.000824514	0	3	1	564	564	N	N	N	hypothetical protein	N N N
TGME49_305250	TGGT1_305250	0	0	0	0	0	0.0476332	0	0	1	297	297	N	N	N	hypothetical protein	N N N
TGME49_306190	TGGT1_306190	0	0	0	2.37047e-05	0.183248	0.00307649	1	4	1	469	469	N	N	N	hypothetical protein	N N N
TGME49_306195	TGGT1_306195	0	0	0	0	0	0.135488	0	0	1	236	236	N	N	N	hypothetical protein	N N N
TGME49_306910	TGGT1_306910	0	0	0	0	0	0.00149331	0	0	1	520	520	N	N	N	hypothetical protein	N N N
TGME49_310930	TGGT1_310930	0	0	0	0	0	4.57551e-05	0	0	1	808	808	N	N	N	hypothetical protein	N N N
TGME49_313270	TGGT1_313270	0.0247341	0.07008	0	2.48561e-05	0.0409953	7.91722e-11	6	17	1	2799	2799	N	N	N	hypothetical protein	N N N
TGME49_313370	TGGT1_313370	0.129953	0.198349	0	0.396781	0.674753	3.25576e-08	19	29	1	1687	1687	N	B	N	hypothetical protein	N B N
TGME49_313640	TGGT1_313640	0	0.287026	0	0.295926	0.777694	0.238885	2	5	1	201	201	N	B	N	hypothetical protein	N B N
TGME49_313770	TGGT1_313770	0	0	0	0	0.000177545	1.34583e-07	0	4	1	1480	1480	N	N	N	hypothetical protein	N N N
TGME49_319930	TGGT1_319930	0	0	0	0	0	2.02868e-06	0	0	1	1134	1134	N	N	N	hypothetical protein	N N N
TGME49_264780	TGGT1_264780	0	0	0	0	0	1.75138e-05	0	0	1	900	901	N	N	N	UTP-glucose-1-phosphate uridylyltransferase subfamily protein	N N N
TGME49_230140	TGGT1_230140	0	0	0	0	0	4.24043e-07	0	0	1	1326	1326	N	N	N	vacuolar sorting protein 9 (vps9) domain-containing protein	N N N
TGME49_294250	TGGT1_294250	0	0	0	0	0.0318315	0.00153514	0	3	1	518	518	N	N	N	WD domain, G-beta repeat-containing protein	N N N
TGME49_319730	TGGT1_319730	0	0	0	0.732672	0.786541	0.477516	3	4	1	149	149	N	N	N	YOU2 family C2C2 zinc finger protein	N N N
TGME49_205600	TGGT1_205600	0	0	0	0	0	0.00124953	0	0	1	522	533	N	N	N	zinc finger, C3HC4 type (RING finger) domain-containing protein	N N N
TGME49_209000	TGGT1_209000	0.201705	0.266438	0	0.68205	0.765512	0	215	284	0	12299	12302	B	B	N	HECT-domain (ubiquitin-transferase) domain-containing protein	B B N
TGME49_202070	TGGT1_202070	0.279251	0.299719	0	0.773624	0.783147	0	191	205	0	7892	7952	B	B	N	hypothetical protein	B B N
TGME49_224870	TGGT1_224870	0.253254	0.293453	0	0.755018	0.780628	0	189	219	0	8611	8635	B	B	N	hypothetical protein	B B N
TGME49_294550	TGGT1_294550	0.324766	0.426835	0	0.790316	0.788098	0	140	184	0	4974	4974	B	B	N	dynein heavy chain	B B N
TGME49_306660	TGGT1_306660	0.162439	0.248955	0	0.564751	0.751051	0	92	141	0	6535	6535	B	B	N	RNA pseudouridine synthase superfamily protein	B B N
TGME49_258970	TGGT1_258970	0.315134	0.341712	0	0.788062	0.792973	0	83	90	0	3039	3039	B	B	N	hypothetical protein	B B N
TGME49_233430	TGGT1_233430	0.248595	0.27588	0	0.750705	0.771668	0	82	91	0	3806	3809	B	B	N	hypothetical protein	B B N
TGME49_269290	TGGT1_269290	0.192802	0.168084	0	0.66175	0.586625	0	78	68	0	4668	4668	B	B	N	hypothetical protein	B B N
TGME49_214600	TGGT1_214600	0.201632	0.269789	0	0.681896	0.767817	0	71	95	0	4063	4050	B	B	N	hypothetical protein	B B N
TGME49_270690	TGGT1_270690	0.658498	0.70764	0	0.687533	0.65513	0	67	72	0	1174	1174	B	B	N	arginyl-tRNA synthetase	B B N
TGME49_223920	TGGT1_223920	0.3359	0.365365	0	0.792237	0.794324	0	57	62	0	1958	1958	B	B	N	rhoptry neck protein RON3	B B N
TGME49_320550	TGGT1_320550	0.256716	0.307142	0	0.758009	0.785729	0	56	67	0	2517	2517	B	B	N	hypothetical protein	B B N
TGME49_297745	TGGT1_297745	0.167094	0.113385	0	0.582933	0.286033	0	56	38	0	3867	3869	B	N	N	hypothetical protein	B N N
TGME49_313430	TGGT1_313430	0.114607	0.0757224	0	0.294515	0.0606019	0	56	37	0	5638	5639	N	N	N	hypothetical protein	N N N
TGME49_318510	TGGT1_318510	0.798935	0.814299	0	0.587921	0.575918	0	52	53	0	751	751	B	B	N	N-ethylmaleimide-sensitive fusion protein, putative	B B N
TGME49_225745	TGGT1_225745	0.0472655	0.101148	0	0.00387007	0.201494	0	50	107	0	12206	12207	N	N	N	hypothetical protein	N N N
TGME49_311470	TGGT1_311470	0.332188	0.359306	0	0.791673	0.794213	0	49	53	0	1702	1699	B	B	N	rhoptry neck protein RON5	B B N
TGME49_224160	TGGT1_224160	0.268336	0.318649	0	0.766834	0.788952	0	48	57	0	2064	2064	B	B	N	hypothetical protein	B B N
TGME49_306060	TGGT1_306060	0.181982	0.251678	0	0.632624	0.753597	0	47	65	0	2980	2980	B	B	N	rhoptry neck protein RON8	B B N
TGME49_227780	TGGT1_227780	0.139246	0.186717	0	0.452369	0.64602	0	44	59	0	3646	3657	N	B	N	hypothetical protein	N B N
TGME49_290950	TGGT1_290950	0.266631	0.29996	0	0.765649	0.783238	0	40	45	0	1731	1731	B	B	N	clathrin heavy chain, putative	B B N
TGME49_300100	TGGT1_300100	0.273054	0.319863	0	0.769933	0.789241	0	35	41	0	1479	1479	B	B	N	rhoptry neck protein RON2	B B N
TGME49_248150	TGGT1_248150	0.198548	0.277967	0	0.675196	0.772893	0	35	49	0	2034	2032	B	B	N	hypothetical protein	B B N
TGME49_240510	TGGT1_240510	0.325945	0.251443	0	0.790552	0.753383	0	35	27	0	1239	1238	B	B	N	hypothetical protein	B B N
TGME49_269885	TGGT1_269885B	0.210428	0.217442	0	0.699203	0.711288	0	30	31	0	1645	558	B	B	N	rhoptry metalloprotease toxolysin TLN1	B B N
TGME49_308090	NA	0.6095	0.6095	0	0.716567	0.716567	0	29	29	0	549	0	B	B	N	rhoptry protein ROP5	B B N
TGME49_294380	TGGT1_294380	0.189934	0.2849	0	0.654535	0.77664	0	28	42	0	1701	1698	B	B	N	PP-loop domain-containing protein	B B N
TGME49_228170	TGGT1_228170	0.208946	0.278595	0	0.696463	0.773253	0	27	36	0	1491	1596	B	B	N	inner membrane complex protein IMC2A	B B N
TGME49_248510	TGGT1_248510	0.0261073	0.0493138	0	3.99367e-05	0.00512853	0	27	51	0	11933	11946	N	N	N	hypothetical protein	N N N
TGME49_276890	TGGT1_276890	0.265365	0.23588	0	0.764745	0.73705	0	27	24	0	1174	1174	B	B	N	hypothetical protein	B B N
TGME49_224350	TGGT1_224350A	0.211416	0.235811	0	0.700994	0.736967	0	26	29	0	1419	1219	B	B	N	aminopeptidase N, putative	B B N
TGME49_313410	TGGT1_313410	0.274977	0.327857	0	0.771124	0.790919	0	26	31	0	1091	1091	B	B	N	proteasome 26S regulatory subunit	B B N
TGME49_229010	TGGT1_229010	0.304878	0.375235	0	0.784986	0.794191	0	26	32	0	984	984	B	B	N	rhoptry neck protein RON4	B B N
TGME49_286230	TGGT1_286230	0.114416	0.0572082	0	0.293194	0.0130679	0	26	13	0	2622	2622	N	N	N	hypothetical protein	N N N
TGME49_223390	TGGT1_223390	0.125475	0.177756	0	0.368059	0.619737	0	24	34	0	2207	2207	N	B	N	activating signal cointegrator 1 complex subunit 3 family 1 ASCC3L1, putative	N B N
TGME49_258580	TGGT1_258580	0.455466	0.474443	0	0.781468	0.775992	0	24	25	0	608	608	B	B	N	rhoptry protein ROP17	B B N
TGME49_261950	TGGT1_261950	0.473901	0.576923	0	0.77616	0.733845	0	23	28	0	560	560	B	B	N	ATP synthase beta subunit ATP-B	B B N
TGME49_236650	TGGT1_236660	0.482517	0.566434	0	0.77342	0.739039	0	23	27	0	550	1424	B	B	N	DEAD (Asp-Glu-Ala-Asp) box polypeptide 17	B B N
TGME49_227948	TGGT1_227952	0.203204	0.291554	0	0.68518	0.7798	0	23	33	0	1306	422	B	B	N	peptidase M16 inactive domain-containing protein	B B N
TGME49_294200	TGGT1_294200	0.432692	0.453297	0	0.786911	0.782041	0	21	22	0	560	560	B	B	N	glucose-6-phosphate 1-dehydrogenase	B B N
TGME49_218610	TGGT1_218610	0.194313	0.212818	0	0.665411	0.703482	0	21	23	0	1247	1247	B	B	N	ATPase (DUF699) protein	B B N
TGME49_218760	TGGT1_218760	0.736498	0.701426	0	0.634764	0.659393	0	21	20	0	329	329	B	B	N	SNAP protein (soluble N-ethylmaleimide-sensitive factor Attachment Protein), putative	B B N
TGME49_230940	TGGT1_230940	0.159099	0.181827	0	0.550854	0.632167	0	21	24	0	1523	1523	B	B	N	hypothetical protein	B B N
TGME49_234420	TGGT1_234420	0.392465	0.431711	0	0.793101	0.787116	0	20	22	0	588	588	B	B	N	ATPase, AAA family protein	B B N
TGME49_226250	TGGT1_226250	0.314399	0.345839	0	0.787866	0.793394	0	20	22	0	734	734	B	B	N	DEAD (Asp-Glu-Ala-Asp) box polypeptide DDX3X	B B N
TGME49_288650	TGGT1_288650	0.529287	0.502823	0	0.755893	0.766345	0	20	19	0	436	436	B	B	N	dense granule protein GRA12	B B N
TGME49_217680	TGGT1_217680	0.103299	0.191103	0	0.216088	0.657517	0	20	37	0	2234	2213	N	B	N	hypothetical protein	N B N
TGME49_275650	TGGT1_275650	0.263135	0.368389	0	0.763104	0.794324	0	20	28	0	877	877	B	B	N	hypothetical protein	B B N
TGME49_256970	TGGT1_256970	0.374625	0.337163	0	0.79421	0.792411	0	20	18	0	616	616	B	B	N	vacuolar ATP synthase subunit A, putative	B B N
TGME49_249900	TGGT1_249900	0.689405	0.725689	0	0.667508	0.642498	0	19	20	0	318	318	B	B	N	adenine nucleotide translocator, putative	B B N
TGME49_206470	TGGT1_206470	0.400178	0.42241	0	0.792289	0.788934	0	18	19	0	519	519	B	B	N	pyruvate dehydrogenase complex subunit PDH-E3II	B B N
TGME49_256770	TGGT1_256770	0.525803	0.555015	0	0.757345	0.744479	0	18	19	0	395	395	B	B	N	eukaryotic translation initiation factor 4A, isoform 3, putative	B B N
TGME49_231960	TGGT1_231960	0.109082	0.212104	0	0.256063	0.702222	0	18	35	0	1904	1111	N	B	N	omega secalin, putative	N B N
TGME49_269190	TGGT1_269190	0.19714	0.243525	0	0.672019	0.745608	0	17	21	0	995	995	B	B	N	glyceraldehyde-3-phosphate dehydrogenase GAPDH2	B B N
TGME49_230960	TGGT1_230960	0.159087	0.243309	0	0.550801	0.745381	0	17	26	0	1233	1233	B	B	N	splicing factor 3b, subunit 3, putative	B B N
TGME49_269950	TGGT1_269950	0.20779	0.268905	0	0.694278	0.767222	0	17	22	0	944	944	B	B	N	hypothetical protein	B B N
TGME49_269690	TGGT1_269690	0.226767	0.373499	0	0.725308	0.794241	0	17	28	0	865	865	B	B	N	hypothetical protein	B B N
TGME49_219800	TGGT1_219800	0.388423	0.411272	0	0.793449	0.790795	0	17	18	0	505	505	B	B	N	vacuolar ATP synthase subunit b, putative	B B N
TGME49_214970	TGGT1_214970	0.175992	0.252988	0	0.614084	0.754781	0	16	23	0	1049	1049	B	B	N	DNA replication licensing factor, putative	B B N
TGME49_226830	TGGT1_226830	0.196818	0.258324	0	0.671284	0.759338	0	16	21	0	938	952	B	B	N	DnaK family protein	B B N
TGME49_232600	TGGT1_232600	0.277617	0.347021	0	0.772691	0.793499	0	16	20	0	665	665	B	B	N	phospholipase, patatin family protein	B B N
TGME49_204060	TGGT1_204060	0.373715	0.467144	0	0.794236	0.778194	0	16	20	0	494	494	B	B	N	SNARE domain-containing protein	B B N
TGME49_316400	TGGT1_316400B	0.407539	0.433011	0	0.791339	0.786844	0	16	17	0	453	432	B	B	N	alpha tubulin TUBA1	B B N
TGME49_271600	TGGT1_271600	0.3663	0.434982	0	0.794328	0.786423	0	16	19	0	504	504	B	B	N	hypothetical protein	B B N
TGME49_268830	TGGT1_268835	0.344432	0.409013	0	0.79326	0.79113	0	16	19	0	536	669	B	B	N	hypothetical protein	B B N
TGME49_281640	TGGT1_281640	0.194742	0.206913	0	0.666435	0.692592	0	16	17	0	948	948	B	B	N	hypothetical protein	B B N
TGME49_289380	TGGT1_289380	0.200451	0.212979	0	0.679371	0.703764	0	16	17	0	921	921	B	B	N	hypothetical protein	B B N
TGME49_304630	TGGT1_304630	0.0214204	0.0614052	0	6.71233e-06	0.0198363	0	15	43	0	8080	8080	N	N	N	ATG C terminal domain-containing protein	N N N
TGME49_242070	TGGT1_242070	0.44955	0.44955	0	0.783004	0.783004	0	15	15	0	385	385	B	B	N	cAMP-dependent protein kinase regulatory subunit	B B N
TGME49_266990	TGGT1_266990	0.156915	0.271985	0	0.541366	0.769254	0	15	26	0	1103	1103	B	B	N	beta-COP	B B N
TGME49_247510	TGGT1_247510	0.45427	0.45427	0	0.781785	0.781785	0	15	15	0	381	381	B	B	N	fructose-bisphospatase II	B B N
TGME49_304990	TGGT1_304990	0.135111	0.198162	0	0.428345	0.674334	0	15	22	0	1281	1281	N	B	N	guanylate-binding protein, N-terminal domain-containing protein	N B N
TGME49_243800	TGGT1_243800	0.228334	0.258778	0	0.727456	0.759708	0	15	17	0	758	758	B	B	N	long-chain fatty acid CoA ligase, putative	B B N
TGME49_209130	TGGT1_209140	0.173424	0.21967	0	0.605555	0.714839	0	15	19	0	998	269	B	B	N	regulator of chromosome condensation (RCC1) repeat-containing protein	B B N
TGME49_230420	TGGT1_230420	0.15835	0.232247	0	0.547638	0.732582	0	15	22	0	1093	1093	B	B	N	sarco/endoplasmic reticulum Ca2+-ATPase	B B N
TGME49_251850	TGGT1_251850	0.167386	0.256658	0	0.584027	0.75796	0	15	23	0	1034	1034	B	B	N	serine/threonine protein phosphatase	B B N
TGME49_226600	TGGT1_226600	0.611579	0.611579	0	0.715407	0.715407	0	15	15	0	283	283	B	B	N	syntaxin 5, putative	B B N
TGME49_212300	TGGT1_212300	0.253407	0.35477	0	0.755154	0.794028	0	15	21	0	683	683	B	B	N	hypothetical protein	B B N
TGME49_204310	TGGT1_204310	0.0783508	0.0992444	0	0.0713698	0.188765	0	15	19	0	2209	2209	N	N	N	hypothetical protein	N N N
TGME49_309600	TGGT1_309600	0.180288	0.204327	0	0.627567	0.687472	0	15	17	0	960	960	B	B	N	hypothetical protein	B B N
TGME49_247300	TGGT1_247300	0.191669	0.217225	0	0.658941	0.710934	0	15	17	0	903	903	B	B	N	hypothetical protein	B B N
TGME49_212250	TGGT1_212250	0.225654	0.285829	0	0.723747	0.777106	0	15	19	0	767	767	B	B	N	XPG N-terminal domain-containing protein	B B N
TGME49_301120	TGGT1_301120	0.391134	0.530825	0	0.793222	0.755244	0	14	19	0	413	413	B	B	N	acetyl-CoA acetyltransferase	B B N
TGME49_216970	TGGT1_216970	0.260126	0.241546	0	0.760786	0.743496	0	14	13	0	621	621	B	B	N	coronin, putative	B B N
TGME49_277720	TGGT1_277720	0.188493	0.201957	0	0.650779	0.682581	0	14	15	0	857	857	B	B	N	GDA1/CD39 (nucleoside phosphatase) family protein	B B N
TGME49_318430	TGGT1_318430	0.316122	0.293542	0	0.78832	0.780667	0	14	13	0	511	511	B	B	N	malate dehydrogenase MDH	B B N
TGME49_279390	TGGT1_279390	0.34965	0.274725	0	0.79371	0.77097	0	14	11	0	462	462	B	B	N	proliferation-associated protein 2G4, putative	B B N
TGME49_286120	TGGT1_286120	0.195804	0.223776	0	0.668937	0.721047	0	14	16	0	825	825	B	B	N	prolyl endopeptidase	B B N
TGME49_291680	TGGT1_291680	0.204221	0.247982	0	0.687257	0.750112	0	14	17	0	791	791	B	B	N	Sec23/Sec24 trunk domain-containing protein	B B N
TGME49_204050	TGGT1_204050	0.212271	0.288082	0	0.702518	0.778202	0	14	19	0	761	795	B	B	N	subtilisin SUB1	B B N
TGME49_316430	TGGT1_316430	0.0328197	0.0961148	0	0.000267429	0.168338	0	14	41	0	4922	5166	N	N	N	target of rapamycin (TOR), putative	N N N
TGME49_231410	TGGT1_231410	0.282904	0.343527	0	0.775611	0.793169	0	14	17	0	571	571	B	B	N	hypothetical protein	B B N
TGME49_254470	TGGT1_254470	0.220681	0.26797	0	0.716407	0.766582	0	14	17	0	732	732	B	B	N	hypothetical protein	B B N
TGME49_229950	TGGT1_229950	0.366748	0.366748	0	0.794329	0.794328	0	13	13	0	409	409	B	B	N	26S proteasome regulatory subunit 6b, putative	B B N
TGME49_248630	TGGT1_248630	0.391645	0.331392	0	0.793176	0.791542	0	13	11	0	383	383	B	B	N	actin-related protein ARP1	B B N
TGME49_239740	TGGT1_239740	0.367647	0.395928	0	0.794327	0.79276	0	13	14	0	408	408	B	B	N	dense granule protein GRA14	B B N
TGME49_288500	TGGT1_288500	0.272727	0.335664	0	0.769727	0.792203	0	13	16	0	550	550	B	B	N	FAD Malate-dehydrogenase (MDH-FAD)	B B N
TGME49_244910	TGGT1_244910	0.115031	0.309698	0	0.297451	0.786523	0	13	35	0	1304	1304	N	B	N	MIZ/SP-RING zinc finger domain-containing protein	N B N
TGME49_280380	TGGT1_280380	0.271248	0.312978	0	0.768778	0.787476	0	13	15	0	553	553	B	B	N	poly(ADP-ribose) glycohydrolase	B B N
TGME49_227810	TGGT1_227810	0.285714	0.32967	0	0.777049	0.791247	0	13	15	0	525	526	B	B	N	rhoptry kinase family protein ROP11 (incomplete catalytic triad)	B B N
TGME49_295110	TGGT1_295125	0.26087	0.26087	0	0.76137	0.76137	0	13	13	0	575	365	B	B	N	rhoptry protein ROP7	B B N
TGME49_289540	TGGT1_289540	0.160085	0.320171	0	0.555034	0.789313	0	13	26	0	937	937	B	B	N	hypothetical protein	B B N
TGME49_274060	TGGT1_274060	0.428673	0.500119	0	0.787735	0.767335	0	12	14	0	323	323	B	B	N	2-oxoglutarate/malate translocase OMT	B B N
TGME49_224460	TGGT1_224460	0.142744	0.214116	0	0.47175	0.705734	0	12	18	0	970	970	N	B	N	aminopeptidase n, putative	N B N
TGME49_275690	TGGT1_275690	0.135481	0.248382	0	0.430543	0.750499	0	12	22	0	1022	1022	N	B	N	ClpB, putative	N B N
TGME49_313010	TGGT1_313010	0.291498	0.437247	0	0.779775	0.785926	0	12	18	0	475	475	B	B	N	DEAD (Asp-Glu-Ala-Asp) box polypeptide DDX6	B B N
TGME49_235930	TGGT1_235930	0.242915	0.263158	0	0.744965	0.763121	0	12	13	0	570	570	B	B	N	domain K- type RNA binding proteins family protein	B B N
TGME49_223620	TGGT1_223620	0.524476	0.611888	0	0.757893	0.715234	0	12	14	0	264	264	B	B	N	golgi SNARE, putative	B B N
TGME49_222380	TGGT1_222380	0.120716	0.171015	0	0.336404	0.597219	0	12	17	0	1147	1147	N	B	N	importin-beta N-terminal domain-containing protein	N B N
TGME49_245490	TGGT1_245490	0.202429	0.236167	0	0.683572	0.737392	0	12	14	0	684	684	B	B	N	microneme protein MIC8	B B N
TGME49_278660	TGGT1_278660	0.103484	0.172473	0	0.217355	0.602305	0	12	20	0	1338	1338	N	B	N	P-type ATPase4, putative	N B N
TGME49_306960	TGGT1_306960	0.205128	0.239316	0	0.689083	0.741032	0	12	14	0	675	675	B	B	N	phenylalanine--tRNA ligase, beta subunit protein	B B N
TGME49_297060	TGGT1_297060	0.408441	0.374404	0	0.791212	0.794216	0	12	11	0	339	339	B	B	N	phosphoglycerate mutase PGMII	B B N
TGME49_314970	TGGT1_314970	0.155052	0.180894	0	0.53302	0.629392	0	12	14	0	893	893	B	B	N	root hair defective 3 gtp-binding protein (rhd3) protein	B B N
TGME49_285870	TGGT1_285870	0.422139	0.457317	0	0.788983	0.78097	0	12	13	0	328	328	B	B	N	SAG-related sequence SRS20A	B B N
TGME49_318410	TGGT1_318410	0.257843	0.236356	0	0.758945	0.737615	0	12	11	0	537	537	B	B	N	TCP-1 chaperonin, putative	B B N
TGME49_226870	TGGT1_226870B	0.30035	0.30035	0	0.783383	0.783383	0	12	12	0	461	129	B	B	N	tubulin gamma chain	B B N
TGME49_236930	TGGT1_236930	0.0244632	0.0652351	0	2.25393e-05	0.0279035	0	12	32	0	5660	5651	N	N	N	hypothetical protein	N N N
TGME49_312420	TGGT1_312420	0.127497	0.138122	0	0.381168	0.445952	0	12	13	0	1086	1086	N	N	N	hypothetical protein	N N N
TGME49_222100	TGGT1_222100	0.121457	0.121457	0	0.341401	0.341401	0	12	12	0	1140	1140	N	N	N	hypothetical protein	N N N
TGME49_306560	TGGT1_306560	0.198369	0.165307	0	0.674797	0.576114	0	12	10	0	698	698	B	B	N	hypothetical protein	B B N
TGME49_219280	TGGT1_219280	0.306577	0.306577	0	0.785547	0.785547	0	11	11	0	414	414	B	B	N	actin like protein ALP1	B B N
TGME49_310080	TGGT1_310080	0.160866	0.233987	0	0.558296	0.734755	0	11	16	0	789	789	B	B	N	AMP-binding enzyme domain-containing protein	B B N
TGME49_290020	TGGT1_290020	0.139323	0.164654	0	0.452802	0.573572	0	11	13	0	911	912	N	B	N	cyclin dependent kinase binding protein	N B N
TGME49_247710	TGGT1_247710	0.220353	0.220353	0	0.715901	0.7159	0	11	11	0	576	576	B	B	N	casein kinase I	B B N
TGME49_253440	TGGT1_253440	0.0719927	0.124351	0	0.0471061	0.360679	0	11	19	0	1763	1763	N	N	N	cell-cycle-associated protein kinase SRPK, putative	N N N
TGME49_299210	TGGT1_299210	0.194667	0.265455	0	0.666258	0.76481	0	11	15	0	652	652	B	B	N	CTP synthase	B B N
TGME49_315770	TGGT1_315770	0.229517	0.250383	0	0.729042	0.7524	0	11	12	0	553	553	B	B	N	cytochrome p450 superfamily protein	B B N
TGME49_310780	TGGT1_310780	0.367893	0.401338	0	0.794326	0.79215	0	11	12	0	345	345	B	B	N	dense granule protein GRA4	B B N
TGME49_232050	TGGT1_232050	0.146056	0.18589	0	0.489302	0.643757	0	11	14	0	869	869	N	B	N	DnaJ domain-containing protein	N B N
TGME49_289300	TGGT1_289300	0.130044	0.177333	0	0.397353	0.618396	0	11	15	0	976	976	N	B	N	methionyl-tRNA synthetase	N B N
TGME49_208370	TGGT1_208370	0.112921	0.277169	0	0.282803	0.772431	0	11	27	0	1124	1124	N	B	N	myosin heavy chain, putative	N B N
TGME49_277270	NA	0.38115	0.4158	0	0.793935	0.790081	0	11	12	0	333	0	B	B	N	NTPase II	B B N
TGME49_320630	TGGT1_320630	0.201465	0.25641	0	0.681542	0.757752	0	11	14	0	630	630	B	B	N	phosphotransferase enzyme family protein	B B N
TGME49_270320	TGGT1_270320	0.235916	0.343151	0	0.737093	0.79313	0	11	16	0	538	538	B	B	N	protein phosphatase 2C domain-containing protein	B B N
TGME49_233450	TGGT1_233450	0.302198	0.357143	0	0.784056	0.794136	0	11	13	0	420	420	B	B	N	SAG-related sequence SRS29A	B B N
TGME49_310700	TGGT1_310700	0.414781	0.452489	0	0.790247	0.782251	0	11	12	0	306	306	B	B	N	serine/threonine phosophatase PP1	B B N
TGME49_300290	TGGT1_300290	0.561607	0.510551	0	0.741366	0.763432	0	11	10	0	226	226	B	B	N	SNARE domain-containing protein	B B N
TGME49_309752	TGGT1_309752	0.254866	0.301205	0	0.756433	0.783698	0	11	13	0	498	498	B	B	N	succinate-Coenzyme A ligase, beta subunit, putative	B B N
TGME49_243710	TGGT1_243710	0.223456	0.345341	0	0.720578	0.793348	0	11	17	0	568	568	B	B	N	t-complex protein beta subunit	B B N
TGME49_318310	TGGT1_318310	0.181578	0.165071	0	0.63143	0.575197	0	11	10	0	699	699	B	B	N	transketolase	B B N
TGME49_292975	TGGT1_292975	0.0462211	0.147067	0	0.00332833	0.494499	0	11	35	0	2746	2746	N	N	N	hypothetical protein	N N N
TGME49_228630	TGGT1_228630	0.386961	0.422139	0	0.793562	0.788983	0	11	12	0	328	328	B	B	N	hypothetical protein	B B N
TGME49_309760	TGGT1_309760	0.40293	0.43956	0	0.791953	0.785405	0	11	12	0	315	315	B	B	N	hypothetical protein	B B N
TGME49_208590	TGGT1_208590	0.267206	0.315789	0	0.766053	0.788234	0	11	13	0	475	475	B	B	N	vacuolar ATP synthase subunit 54kD, putative	B B N
TGME49_255260	TGGT1_255260	0.202785	0.26362	0	0.684313	0.763466	0	10	13	0	569	569	B	B	N	apical membrane antigen AMA1	B B N
TGME49_218720	TGGT1_218720	0.0781209	0.14843	0	0.070387	0.501392	0	10	19	0	1477	1477	N	B	N	calcium-dependent protein kinase CDPK6	N B N
TGME49_289320	TGGT1_289320	0.267094	0.293803	0	0.765974	0.780778	0	10	11	0	432	432	B	B	N	casein kinase I, putative	B B N
TGME49_273960	TGGT1_273960	0.308515	0.308515	0	0.786162	0.786161	0	10	10	0	374	374	B	B	N	chaperonin GroS protein	B B N
TGME49_286080	TGGT1_286080	0.114469	0.137363	0	0.293557	0.441573	0	10	12	0	1008	1008	N	N	N	elongation factor 2 family protein	N N N
TGME49_286580	TGGT1_286580	0.120822	0.0966573	0	0.337115	0.171829	0	10	8	0	955	955	N	N	N	hypothetical protein	N N N
TGME49_255420	TGGT1_255420	0.415053	0.539568	0	0.790203	0.751475	0	10	13	0	278	278	B	B	N	hypothetical protein	B B N
TGME49_222660	TGGT1_462972	0.0676743	0.142116	0	0.034075	0.468335	0	10	21	0	1705	213	N	N	N	leucine rich repeat-containing protein	N N N
TGME49_247220	TGGT1_247220	0.211327	0.253593	0	0.700833	0.755319	0	10	12	0	546	546	B	B	N	nudix -type motif 9 isoform a family protein	B B N
TGME49_276170	TGGT1_276170	0.0939614	0.169131	0	0.154719	0.590466	0	10	18	0	1228	1228	N	B	N	phosphatidylinositol 3- and 4-kinase	N B N
TGME49_224850	TGGT1_224850	0.15024	0.180288	0	0.510347	0.627567	0	10	12	0	768	769	B	B	N	polyadenylate binding protein, putative	B B N
TGME49_243950	TGGT1_243950	0.425773	0.425773	0	0.788303	0.788303	0	10	10	0	271	271	B	B	N	prohibitin, putative	B B N
TGME49_308810	TGGT1_308810B	0.0772837	0.115926	0	0.0668738	0.303641	0	10	15	0	1493	1086	N	N	N	rhoptry neck protein RON9	N N N
TGME49_211290	TGGT1_211290	0.3465	0.38115	0	0.793454	0.793935	0	10	11	0	333	333	B	B	N	rhoptry protein ROP15	B B N
TGME49_215775	TGGT1_215775	0.200669	0.200669	0	0.679841	0.679841	0	10	10	0	575	575	B	B	N	rhoptry protein ROP8	B B N
TGME49_304955	TGGT1_304955	0.0400224	0.0320179	0	0.00120916	0.000219561	0	10	8	0	2883	2883	N	N	N	serine/threonine specific protein phosphatase	N N N
TGME49_270070	TGGT1_270070	0.512821	0.512821	0	0.762555	0.762555	0	10	10	0	225	225	B	B	N	synaptobrevin family protein	B B N
TGME49_205010	TGGT1_205020	0.0832501	0.124875	0	0.094142	0.364129	0	10	15	0	1386	382	N	N	N	U2 small nuclear ribonucleoprotein family protein, putative	N N N
TGME49_246580	TGGT1_246580	0.301265	0.391645	0	0.78372	0.793176	0	10	13	0	383	383	B	B	N	hypothetical protein	B B N
TGME49_312150	TGGT1_312150	0.2035	0.22385	0	0.685789	0.721155	0	10	11	0	567	567	B	B	N	hypothetical protein	B B N
TGME49_225150	TGGT1_225150	0.166982	0.18368	0	0.58251	0.63755	0	10	11	0	691	691	B	B	N	hypothetical protein	B B N
TGME49_210370	TGGT1_210370	0.240886	0.240886	0	0.742777	0.742777	0	10	10	0	479	479	B	B	N	hypothetical protein	B B N
TGME49_319340	TGGT1_356120	0.239885	0.239885	0	0.74167	0.74167	0	10	10	0	481	484	B	B	N	hypothetical protein	B B N
TGME49_316240	TGGT1_316240	0.167467	0.15072	0	0.58433	0.51268	0	10	9	0	689	689	B	B	N	hypothetical protein	B B N
TGME49_312110	TGGT1_312110	0.131451	0.248296	0	0.406122	0.750416	0	9	17	0	790	790	N	B	N	apicoplast-associated thioredoxin family protein Atrx1	N B N
TGME49_294770	TGGT1_294770	0.146262	0.195016	0	0.490366	0.667085	0	9	12	0	710	710	N	B	N	Armadillo/beta-catenin family repeat-containing protein	N B N
TGME49_305860	TGGT1_305860	0.193382	0.27933	0	0.663167	0.773668	0	9	13	0	537	537	B	B	N	calcium-dependent protein kinase CDPK3	B B N
TGME49_273370	TGGT1_273370	0.0994695	0.15473	0	0.19026	0.531554	0	9	14	0	1044	1044	N	B	N	coatomer gamma 2-subunit protein, putative	N B N
TGME49_260630	TGGT1_260630	0.153846	0.239316	0	0.527489	0.741032	0	9	14	0	675	675	B	B	N	DnaJ family Sec63 protein	B B N
TGME49_304710	TGGT1_304710	0.127575	0.155925	0	0.381671	0.536961	0	9	11	0	814	814	N	B	N	eukaryotic peptide chain release factor, putative	N B N
TGME49_226950	TGGT1_226950	0.0384331	0.0213517	0	0.000898002	6.51378e-06	0	9	5	0	2702	2042	N	N	N	IgA-specific metalloendopeptidase	N N N
TGME49_258950	TGGT1_258950	0.160753	0.214337	0	0.557826	0.706112	0	9	12	0	646	646	B	B	N	lectin family protein	B B N
TGME49_245470	TGGT1_245470	0.31279	0.347544	0	0.787423	0.793544	0	9	10	0	332	332	B	B	N	mitotic checkpoint protein, BUB3 family protein	B B N
TGME49_297470	TGGT1_297470	0.28296	0.28296	0	0.77564	0.77564	0	9	9	0	367	367	B	B	N	myosin light chain 2, putative	B B N
TGME49_275410	TGGT1_275410	0.032615	0.0434867	0	0.000254464	0.00218633	0	9	12	0	3184	3187	N	N	N	Proteasome/cyclosome repeat-containing protein	N N N
TGME49_264610	TGGT1_264610	0.241503	0.241503	0	0.74345	0.74345	0	9	9	0	430	430	B	B	N	RNA recognition motif-containing protein	B B N
TGME49_235700	TGGT1_235700	0.314685	0.34965	0	0.787943	0.79371	0	9	10	0	330	330	B	B	N	sedoheptulose-1,7-bisphosphatase	B B N
TGME49_312050	TGGT1_312050	0.485262	0.431344	0	0.772513	0.787192	0	9	8	0	214	214	B	B	N	small GTPase Rab2, putative	B B N
TGME49_218870	TGGT1_218870	0.22429	0.299053	0	0.721794	0.782895	0	9	12	0	463	463	B	B	N	TBC domain-containing protein	B B N
TGME49_252220	TGGT1_252220	0.183799	0.265487	0	0.637889	0.764833	0	9	13	0	565	565	B	B	N	tetratricopeptide repeat domain containing protein	B B N
TGME49_229360	TGGT1_229360	0.188811	0.167832	0	0.651616	0.585691	0	9	8	0	550	550	B	B	N	transaldolase	B B N
TGME49_297720	TGGT1_297720	0.0849805	0.151076	0	0.102986	0.514403	0	9	16	0	1222	1222	N	B	N	trehalose-phosphatase	N B N
TGME49_258070	TGGT1_258070	0.153165	0.289312	0	0.524323	0.778781	0	9	17	0	678	678	B	B	N	hypothetical protein	B B N
TGME49_315270	TGGT1_315270	0.133136	0.236686	0	0.416464	0.738005	0	9	16	0	780	780	N	B	N	hypothetical protein	N B N
TGME49_253370	TGGT1_253370	0.0524211	0.0698948	0	0.0076087	0.0404325	0	9	12	0	1981	1981	N	N	N	hypothetical protein	N N N
TGME49_226380	TGGT1_226380	0.274725	0.3663	0	0.77097	0.794328	0	9	12	0	378	378	B	B	N	hypothetical protein	B B N
TGME49_275860	TGGT1_275860	0.271139	0.361518	0	0.768707	0.794271	0	9	12	0	383	383	B	B	N	hypothetical protein	B B N
TGME49_202200	TGGT1_202200	0.130954	0.145504	0	0.403036	0.486428	0	9	10	0	793	793	N	N	N	hypothetical protein	N N N
TGME49_258860	TGGT1_258860	0.1064	0.118222	0	0.23743	0.319435	0	9	10	0	976	976	N	N	N	hypothetical protein	N N N
TGME49_215980	TGGT1_215980	0.494505	0.494505	0	0.769345	0.769345	0	9	9	0	210	210	B	B	N	hypothetical protein	B B N
TGME49_230850	TGGT1_230850	0.218164	0.121202	0	0.712454	0.339683	0	9	5	0	476	476	B	N	N	hypothetical protein	B N N
TGME49_228210	TGGT1_228210	0.231929	0.231929	0	0.732178	0.732177	0	8	8	0	398	398	B	B	N	26S proteasome regulatory subunit	B B N
TGME49_224900	TGGT1_224900	0.359174	0.493864	0	0.794209	0.769571	0	8	11	0	257	257	B	B	N	adenylate kinase, putative	B B N
TGME49_277760	TGGT1_277760	0.139649	0.192017	0	0.454642	0.659809	0	8	11	0	661	662	N	B	N	adenylosuccinate lyase, putative	N B N
TGME49_217890	TGGT1_217890	0.470958	0.588697	0	0.777058	0.727797	0	8	10	0	196	196	B	B	N	alkyl hydroperoxide reductase/ Thiol specific antioxidant/ Mal allergen, putative	B B N
TGME49_297070	TGGT1_297070	0.177857	0.222321	0	0.620055	0.718895	0	8	10	0	519	519	B	B	N	hypothetical protein	B B N
TGME49_254880	TGGT1_254880	0.123571	0.123571	0	0.355522	0.355522	0	8	8	0	747	747	N	N	N	Alpha-galactosidase	N N N
TGME49_269010	TGGT1_269010	0.106101	0.132626	0	0.235362	0.413353	0	8	10	0	870	870	N	N	N	AP2 domain transcription factor AP2VIII-7	N N N
TGME49_248600	TGGT1_248600	0.154619	0.154619	0	0.531046	0.531046	0	8	8	0	597	597	B	B	N	aspartate aminotransferase	B B N
TGME49_262080	TGGT1_262080	0.124909	0.187363	0	0.364351	0.647769	0	8	12	0	739	739	N	B	N	hypothetical protein	N B N
TGME49_254390	TGGT1_254390	0.134953	0.18556	0	0.427404	0.642844	0	8	11	0	684	683	N	B	N	CRAL/TRIO domain-containing protein	N B N
TGME49_258390	TGGT1_258390	0.232513	0.34877	0	0.732919	0.793643	0	8	12	0	397	397	B	B	N	DnaJ protein, putative	B B N
TGME49_247600	TGGT1_247600	0.132436	0.380753	0	0.412188	0.793956	0	8	23	0	697	697	N	B	N	hypothetical protein	N B N
TGME49_216620	TGGT1_216620	0.024948	0.112266	0	2.68247e-05	0.278245	0	8	36	0	3700	3700	N	N	N	EF hand domain-containing protein	N N N
TGME49_262380	TGGT1_262380	0.167224	0.313545	0	0.58342	0.787633	0	8	15	0	552	552	B	B	N	elongation factor Tu, putative	B B N
TGME49_238950	TGGT1_238950	0.088587	0.088587	0	0.12266	0.122659	0	8	8	0	1042	1042	N	N	N	fatty acyl-CoA desaturase, putative	N N N
TGME49_306030	TGGT1_306030	0.2772	0.31185	0	0.772449	0.787157	0	8	9	0	333	333	B	B	N	glutathione s-transferase, n-terminal domain containing protein	B B N
TGME49_222800	TGGT1_222800	0.0307283	0.0768206	0	0.000157484	0.0649752	0	8	20	0	3004	3004	N	N	N	glycogen synthase, putative	N N N
TGME49_232940	TGGT1_324600	0.49896	0.43659	0	0.767756	0.786071	0	8	7	0	185	185	B	B	N	heat shock protein HSP20	B B N
TGME49_293470	TGGT1_293470	0.230769	0.346154	0	0.730685	0.793423	0	8	12	0	400	400	B	B	N	hypothetical protein	B B N
TGME49_298600	TGGT1_298600	0.107962	0.0674764	0	0.248272	0.033543	0	8	5	0	855	855	N	N	N	leucine zipper-like transcriptional regulator	N N N
TGME49_208790	TGGT1_208790	0.297767	0.372208	0	0.782397	0.794272	0	8	10	0	310	310	B	B	N	MC family transporter, putative	B B N
TGME49_273850	TGGT1_273850	0.127673	0.0957549	0	0.382301	0.166035	0	8	6	0	723	723	N	N	N	hypothetical protein	N N N
TGME49_207770	TGGT1_207770	0.180641	0.180641	0	0.628632	0.628632	0	8	8	0	511	511	B	B	N	PCI domain-containing protein	B B N
TGME49_233100	TGGT1_233100	0.318302	0.437666	0	0.788868	0.785833	0	8	11	0	290	290	B	B	N	SPFH domain / Band 7 family protein	B B N
TGME49_280710	TGGT1_280710	0.347021	0.347021	0	0.793499	0.793499	0	8	8	0	266	266	B	B	N	20S proteasome subunit beta 7, putative	B B N
TGME49_295125	NA	0.241643	0.241643	0	0.743602	0.743602	0	8	8	0	382	0	B	B	N	rhoptry protein ROP4	B B N
TGME49_236540	TGGT1_236540	0.179937	0.224921	0	0.6265	0.722703	0	8	10	0	513	508	B	B	N	RNA recognition motif-containing protein	B B N
TGME49_268200	TGGT1_268200	0.14245	0.160256	0	0.470156	0.555752	0	8	9	0	648	648	N	B	N	RNA recognition motif-containing protein	N B N
TGME49_290660	NA	0.206968	0.232839	0	0.692698	0.733328	0	8	9	0	446	0	B	B	N	RNA recognition motif-containing protein	B B N
TGME49_305850	TGGT1_305850	0.248139	0.248139	0	0.750264	0.750264	0	8	8	0	372	372	B	B	N	RNA recognition motif-containing protein	B B N
TGME49_315740	TGGT1_315740	0.237295	0.32628	0	0.738718	0.790618	0	8	11	0	389	389	B	B	N	SAG-related sequence SRS54	B B N
TGME49_289580	TGGT1_289580	0.202429	0.227733	0	0.683572	0.726638	0	8	9	0	456	456	B	B	N	strictosidine synthase subfamily protein	B B N
TGME49_290600	TGGT1_290600	0.2772	0.31185	0	0.772449	0.787157	0	8	9	0	333	333	B	B	N	succinyl-CoA-synthetase alpha SCSA	B B N
TGME49_316310	TGGT1_316310	0.459242	0.631458	0	0.780444	0.703988	0	8	11	0	201	201	B	B	N	superoxide dismutase	B B N
TGME49_294898	TGGT1_294898	0.111618	0.139522	0	0.273728	0.453927	0	8	10	0	827	827	N	N	N	tetratricopeptide repeat-containing protein	N N N
TGME49_245530	TGGT1_245530	0.0365575	0.073115	0	0.000617256	0.0509465	0	8	16	0	2525	2525	N	N	N	hypothetical protein	N N N
TGME49_204340	TGGT1_204340	0.105254	0.171038	0	0.229512	0.5973	0	8	13	0	877	877	N	B	N	hypothetical protein	N B N
TGME49_223040	TGGT1_223040	0.386225	0.482781	0	0.793615	0.773333	0	8	10	0	239	239	B	B	N	hypothetical protein	B B N
TGME49_208830	TGGT1_208830	0.182788	0.205636	0	0.634978	0.690092	0	8	9	0	505	505	B	B	N	hypothetical protein	B B N
TGME49_308970	TGGT1_308970	0.269906	0.269906	0	0.767894	0.767894	0	8	8	0	342	342	B	B	N	hypothetical protein	B B N
TGME49_225200	TGGT1_225200	0.0562509	0.0492195	0	0.0117975	0.00506449	0	8	7	0	1641	1445	N	N	N	hypothetical protein	N N N
TGME49_312480	TGGT1_312480	0.37831	0.425599	0	0.794074	0.788337	0	8	9	0	244	244	B	B	N	uracil phosphoribosyltransferase FUR1, putative	B B N
TGME49_300310	TGGT1_300310	0.189155	0.297244	0	0.652516	0.782191	0	7	11	0	427	427	B	B	N	26S proteasome regulatory subunit, S6a family AAA ATpase	B B N
TGME49_214440	TGGT1_409780	0.184827	0.184827	0	0.640799	0.640799	0	7	7	0	437	0	B	B	N	4'-phosphopantetheinyl transferase superfamily protein	B B N
TGME49_310900	TGGT1_310900	0.0360095	0.102884	0	0.000550303	0.21326	0	7	20	0	2243	2243	N	N	N	AP2 domain transcription factor AP2XI-2	N N N
TGME49_231910	TGGT1_231910	0.257227	0.257227	0	0.758436	0.758435	0	7	7	0	314	314	B	B	N	ATP synthase F1 gamma subunit	B B N
TGME49_208560	TGGT1_208560	0.120551	0.154994	0	0.335287	0.532757	0	7	9	0	670	670	N	B	N	carrier superfamily protein	N B N
TGME49_269200	TGGT1_269200	0.117739	0.151379	0	0.316129	0.51586	0	7	9	0	686	686	N	B	N	crooked neck family 1 protein isoform 2, putative	N B N
TGME49_297880	TGGT1_297880	0.368809	0.368809	0	0.794321	0.794321	0	7	7	0	219	219	B	B	N	dense granule protein DG32	B B N
TGME49_231350	TGGT1_231350	0.0899435	0.205585	0	0.130462	0.689991	0	7	16	0	898	898	N	B	N	glucosamine-fructose-6-phosphate aminotransferase	N B N
TGME49_246920	TGGT1_246920	0.165851	0.165851	0	0.578207	0.578207	0	7	7	0	487	487	B	B	N	glutathione reductase	B B N
TGME49_209160	TGGT1_209160	0.174448	0.22429	0	0.608998	0.721793	0	7	9	0	463	463	B	B	N	myristoyl CoA:protein N-myristoyltransferase	B B N
TGME49_286750	TGGT1_286750	0.156833	0.268857	0	0.541007	0.767189	0	7	12	0	515	515	B	B	N	MA3 domain-containing protein	B B N
TGME49_259260	TGGT1_259260	0.0646154	0.0923077	0	0.0264668	0.14454	0	7	10	0	1250	1250	N	N	N	membrane protein FtsH1	N N N
TGME49_310070	TGGT1_310070	0.360577	0.51511	0	0.794249	0.76166	0	7	10	0	224	224	B	B	N	methyltransferase, putative	B B N
TGME49_261780	TGGT1_261780	0.237557	0.237557	0	0.739022	0.739022	0	7	7	0	340	340	B	B	N	microneme protein MIC7	B B N
TGME49_252210	TGGT1_252210	0.0424208	0.0787815	0	0.00183604	0.0732323	0	7	13	0	1904	1904	N	N	N	pentatricopeptide repeat domain-containing protein	N N N
TGME49_286630	TGGT1_286630	0.276607	0.395153	0	0.7721	0.79284	0	7	10	0	292	292	B	B	N	redoxin domain-containing protein	B B N
TGME49_225550	TGGT1_225550	0.189155	0.243199	0	0.652516	0.745265	0	7	9	0	427	427	B	B	N	phosphatidylserine decarboxylase	B B N
TGME49_247460	TGGT1_247460	0.254793	0.218394	0	0.756369	0.712821	0	7	6	0	317	317	B	B	N	proliferating cell nuclear antigen PCNA1	B B N
TGME49_223590	TGGT1_223590	0.218887	0.187617	0	0.713606	0.64845	0	7	6	0	369	369	B	B	N	proteasome subunit	B B N
TGME49_238040	TGGT1_238040B	0.0586134	0.10048	0	0.0151099	0.197004	0	7	12	0	1378	203	N	N	N	protein disulfide-isomerase domain-containing protein	N N N
TGME49_321650	TGGT1_321650	0.0587413	0.0923077	0	0.0153066	0.14454	0	7	11	0	1375	1375	N	N	N	hypothetical protein	N N N
TGME49_289680	TGGT1_289680	0.368809	0.52687	0	0.794321	0.756902	0	7	10	0	219	219	B	B	N	Ras-related protein Rab11	B B N
TGME49_309590	TGGT1_309590	0.181097	0.181097	0	0.629999	0.629998	0	7	7	0	446	456	B	B	N	rhoptry protein ROP1	B B N
TGME49_319350	TGGT1_356120	0.213111	0.243556	0	0.703995	0.74564	0	7	8	0	379	484	B	B	N	SAG-related sequence SRS17B	B B N
TGME49_246130	TGGT1_246130	0.186966	0.267094	0	0.646696	0.765974	0	7	10	0	432	432	B	B	N	serpin (serine proteinase inhibitor) superfamily protein	B B N
TGME49_209970	TGGT1_209970	0.0400046	0.0857241	0	0.00120525	0.106909	0	7	15	0	2019	2032	N	N	N	Spc97 / Spc98 family protein	N N N
TGME49_305950	TGGT1_305950	0.0874126	0.112388	0	0.116077	0.279091	0	7	9	0	924	936	N	N	N	tetratricopeptide repeat-containing protein	N N N
TGME49_293570	TGGT1_293570	0.207101	0.295858	0	0.692955	0.781634	0	7	10	0	390	390	B	B	N	translocation protein sec62, putative	B B N
TGME49_257530	TGGT1_257530	0.160256	0.18315	0	0.555753	0.636027	0	7	8	0	504	504	B	B	N	transporter, major facilitator family protein	B B N
TGME49_251880	TGGT1_251880	0.149573	0.149573	0	0.507072	0.507072	0	7	7	0	540	540	B	B	N	tRNA synthetases class I family protein	B B N
TGME49_248460	TGGT1_248460	0.373932	0.534188	0	0.79423	0.753811	0	7	10	0	216	216	B	B	N	ubiquitin, putative	B B N
TGME49_279380	TGGT1_279380	0.252404	0.288462	0	0.754257	0.778382	0	7	8	0	320	320	B	B	N	hypothetical protein	B B N
TGME49_273905	TGGT1_273905	0.155925	0.1782	0	0.536961	0.621134	0	7	8	0	518	373	B	B	N	hypothetical protein	B B N
TGME49_232130	TGGT1_232130	0.181097	0.181097	0	0.629999	0.629998	0	7	7	0	446	456	B	B	N	hypothetical protein	B B N
TGME49_263850	TGGT1_263850	0.352704	0.352704	0	0.793914	0.793914	0	7	7	0	229	229	B	B	N	hypothetical protein	B B N
TGME49_311890	TGGT1_311890	0.204998	0.175713	0	0.688823	0.613174	0	7	6	0	394	394	B	B	N	hypothetical protein	B B N
TGME49_297830	TGGT1_297830	0.0622739	0	0	0.0214997	4.83209e-05	0	7	3	0	1297	1297	N	N	N	hypothetical protein	N N N
TGME49_311400	TGGT1_311400	0.0509585	0.0946372	0	0.00634874	0.158951	0	7	13	0	1585	1585	N	N	N	WD domain, G-beta repeat-containing protein	N N N
TGME49_271888	TGGT1_271888	0.202429	0.202429	0	0.683572	0.683572	0	6	6	0	342	342	B	B	N	3-ketoacyl-CoA reductase, putative	B B N
TGME49_240860	TGGT1_240860	0.246373	0.246373	0	0.748525	0.748524	0	6	6	0	281	281	B	B	N	acyltransferase domain-containing protein	B B N
TGME49_222160	TGGT1_222160	0.139297	0.232162	0	0.452658	0.732474	0	6	10	0	497	497	N	B	N	aldehyde dehydrogenase	N B N
TGME49_248700	TGGT1_248700	0.249931	0	0	0.751977	0.00161301	0	6	1	0	277	277	B	N	N	alveolin domain containing intermediate filament IMC12	B N N
TGME49_272400	TGGT1_272400	0.191775	0.223737	0	0.659206	0.72099	0	6	7	0	361	361	B	B	N	casein kinase ii regulatory subunit protein	B B N
TGME49_310030	TGGT1_310030	0.341038	0.397878	0	0.792897	0.792551	0	6	7	0	203	203	B	B	N	cyclase-associated protein, putative	B B N
TGME49_293730	TGGT1_293730	0.0712984	0.0831815	0	0.0448251	0.0937995	0	6	7	0	971	971	N	N	N	DHHC zinc finger domain-containing protein	N N N
TGME49_267800	TGGT1_267800	0.0864304	0.187266	0	0.1107	0.647506	0	6	13	0	801	802	N	B	N	dynamin-related protein DRPA	N B N
TGME49_274190	TGGT1_274190	0.0855757	0.142626	0	0.106121	0.471112	0	6	10	0	809	809	N	N	N	eukaryotic initiation factor 2B epsilon subunit, putative	N N N
TGME49_218280	TGGT1_218280	0.148564	0.148564	0	0.502064	0.502064	0	6	6	0	466	466	B	B	N	eukaryotic porin, putative	B B N
TGME49_231480	TGGT1_231480	0.0202666	0.0844442	0	3.98233e-06	0.100202	0	6	25	0	3416	3416	N	N	N	GCN1, putative	N N N
TGME49_269800	TGGT1_269800	0.0803141	0.0669284	0	0.0800812	0.0320991	0	6	5	0	862	862	N	N	N	glutamine-dependent NAD(+) synthetase protein, putative	N N N
TGME49_238070	TGGT1_238070	0.290886	0.339367	0	0.779501	0.792697	0	6	7	0	238	238	B	B	N	glutaredoxin domain-containing protein	B B N
TGME49_256980	TGGT1_256980	0.0690926	0.115154	0	0.038053	0.298307	0	6	10	0	1002	1002	N	N	N	glycerol-3-phosphate-acyltransferase	N N N
TGME49_214790	TGGT1_214790	0.244632	0.244632	0	0.746758	0.746758	0	6	6	0	283	283	B	B	N	glycoprotein	B B N
TGME49_286720	TGGT1_286720	0.250836	0.292642	0	0.752823	0.780278	0	6	7	0	276	276	B	B	N	heat shock protein HSP28	B B N
TGME49_231440	TGGT1_231440	0.045427	0.0605694	0	0.00295749	0.0183241	0	6	8	0	1524	1524	N	N	N	LsmAD domain-containing protein	N N N
TGME49_272350	TGGT1_272350	0.184615	0	0	0.640205	0.14454	0	6	3	0	375	375	B	N	N	mRNA export protein	B N N
TGME49_219270	TGGT1_219270	0.177971	0.177971	0	0.620415	0.620415	0	6	6	0	389	389	B	B	N	multi-pass transmembrane protein	B B N
TGME49_257680	TGGT1_257680	0.325027	0.325027	0	0.790369	0.790369	0	6	6	0	213	213	B	B	N	myosin light chain MLC1	B B N
TGME49_259640	TGGT1_259640	0.0239222	0.0239222	0	1.84558e-05	1.84557e-05	0	6	6	0	2894	2894	N	N	N	nucleoporin autopeptidase	N N N
TGME49_248500	TGGT1_248500	0.200089	0.200089	0	0.678587	0.678587	0	6	6	0	346	346	B	B	N	hypothetical protein	B B N
TGME49_309265	TGGT1_309265	0.082713	0.0964985	0	0.0914794	0.170805	0	6	7	0	837	928	N	N	N	oxidoreductase, short chain dehydrogenase/reductase family protein	N N N
TGME49_227960	TGGT1_227960	0.13682	0.13682	0	0.438415	0.438415	0	6	6	0	506	506	N	N	N	PCI domain-containing protein	N N N
TGME49_214490	TGGT1_214490	0.0511683	0.0682245	0	0.00651901	0.0355835	0	6	8	0	1353	1353	N	N	N	peptidase M16 inactive domain-containing protein	N N N
TGME49_208450	TGGT1_208450	0.217707	0.253991	0	0.711717	0.75567	0	6	7	0	318	318	B	B	N	protease inhibitor PI2	B B N
TGME49_252360	TGGT1_252360	0.129403	0.129403	0	0.393317	0.393317	0	6	6	0	535	535	N	N	N	rhoptry kinase family protein ROP24 (incomplete catalytic triad)	N N N
TGME49_315220	TGGT1_315220	0.0652505	0.0761256	0	0.0279399	0.0621862	0	6	7	0	1061	1061	N	N	N	rhoptry protein ROP14	N N N
TGME49_262730	TGGT1_262730	0.0979219	0.163203	0	0.180051	0.567829	0	6	10	0	707	707	N	B	N	rhoptry protein ROP16	N B N
TGME49_215785	NA	0.159886	0	0	0.554196	0.238754	0	6	4	0	433	0	B	N	N	rhoptry protein ROP2A	B N N
TGME49_202770	TGGT1_202770	0.130133	0.173511	0	0.39791	0.605849	0	6	8	0	532	532	N	B	N	RNA recognition motif-containing protein	N B N
TGME49_217540	TGGT1_217540	0.197239	0.262985	0	0.672246	0.762991	0	6	8	0	351	351	B	B	N	RNA recognition motif-containing protein	B B N
TGME49_240280	TGGT1_240280	0.157701	0.157701	0	0.544819	0.544818	0	6	6	0	439	439	B	B	N	S1/P1nuclease	B B N
TGME49_250830	TGGT1_250830	0.184124	0.184124	0	0.638817	0.638816	0	6	6	0	376	376	B	B	N	SAC3/GANP family protein	B B N
TGME49_231210	TGGT1_231210	0.11655	0.135975	0	0.30795	0.433463	0	6	7	0	594	594	N	N	N	sarcalumenin/eps15 family protein	N N N
TGME49_248100	TGGT1_248100	0.26424	0.26424	0	0.763925	0.763925	0	6	6	0	262	262	B	B	N	synaptobrevin protein	B B N
TGME49_201800	TGGT1_201800	0.259291	0.216076	0	0.760121	0.709044	0	6	5	0	267	267	B	B	N	hypothetical protein	B B N
TGME49_238100	TGGT1_238100	0.288462	0.336538	0	0.778382	0.792326	0	6	7	0	240	240	B	B	N	transmembrane protein	B B N
TGME49_266960	TGGT1_266960	0.154189	0.179887	0	0.529071	0.626348	0	6	7	0	449	449	B	B	N	beta tubulin	B B N
TGME49_221620	TGGT1_221620	0.154189	0.179887	0	0.529071	0.626348	0	6	7	0	449	449	B	B	N	beta-tubulin, putative	B B N
TGME49_280490	TGGT1_280490	0.0635728	0.0953592	0	0.0241663	0.163515	0	6	9	0	1089	1089	N	N	N	U-box domain-containing protein	N N N
TGME49_266970	TGGT1_266970	0.226244	0.263952	0	0.724578	0.763712	0	6	7	0	306	306	B	B	N	hypothetical protein	B B N
TGME49_257740	TGGT1_257740	0.14985	0.14985	0	0.508437	0.508437	0	6	6	0	462	462	B	B	N	UMP-CMP kinase	B B N
TGME49_285250	TGGT1_285250	0.0601484	0.140346	0	0.0175945	0.458557	0	6	14	0	1151	1151	N	N	N	hypothetical protein	N N N
TGME49_219810	TGGT1_219810	0.0716675	0.167224	0	0.0460286	0.58342	0	6	14	0	966	966	N	B	N	hypothetical protein	N B N
TGME49_203730	TGGT1_203730	0.055607	0.120482	0	0.0109959	0.334819	0	6	13	0	1245	1246	N	N	N	hypothetical protein	N N N
TGME49_268330	TGGT1_268330	0.0234283	0.042952	0	1.5294e-05	0.00200457	0	6	11	0	2955	2958	N	N	N	hypothetical protein	N N N
TGME49_295770	TGGT1_295770	0.0280855	0.0514901	0	7.46659e-05	0.00678677	0	6	11	0	2465	2465	N	N	N	hypothetical protein	N N N
TGME49_271370	TGGT1_271370	0.0196511	0.0327518	0	2.96441e-06	0.00026307	0	6	10	0	3523	3532	N	N	N	hypothetical protein	N N N
TGME49_252430	TGGT1_252430	0.0902618	0.135393	0	0.132323	0.430019	0	6	9	0	767	767	N	N	N	hypothetical protein	N N N
TGME49_253820	TGGT1_253820	0.306331	0.459496	0	0.785467	0.780373	0	6	9	0	226	226	B	B	N	hypothetical protein	B B N
TGME49_209170	TGGT1_209170	0.16642	0.221893	0	0.580383	0.718253	0	6	8	0	416	416	B	B	N	hypothetical protein	B B N
TGME49_240570	TGGT1_240570	0.137363	0.18315	0	0.441573	0.636027	0	6	8	0	504	504	N	B	N	hypothetical protein	N B N
TGME49_282180	TGGT1_282180	0.223325	0.260546	0	0.720385	0.761116	0	6	7	0	310	310	B	B	N	hypothetical protein	B B N
TGME49_299780	TGGT1_299780	0.127029	0.1482	0	0.378155	0.500242	0	6	7	0	545	545	N	B	N	hypothetical protein	N B N
TGME49_265840	TGGT1_265840	0.051742	0.051742	0	0.0070022	0.00700217	0	6	6	0	1338	1332	N	N	N	hypothetical protein	N N N
TGME49_261430	TGGT1_261430	0.0645809	0	0	0.0263885	0.00203828	0	6	4	0	1072	1072	N	N	N	hypothetical protein	N N N
TGME49_211700	TGGT1_211700	0.0274725	0	0	6.19188e-05	7.33091e-10	0	6	2	0	2520	2520	N	N	N	hypothetical protein	N N N
TGME49_320210	TGGT1_320210	0.134429	0.201643	0	0.42427	0.681919	0	6	9	0	515	515	N	B	N	WD domain, G-beta repeat domain containing protein	N B N
TGME49_219320	TGGT1_219320	0.133857	0.1874	0	0.420831	0.647866	0	5	7	0	431	431	N	B	N	acid phosphatase GAP50	N B N
TGME49_221410	TGGT1_221410	0.121971	0	0	0.34485	0.051184	0	5	3	0	473	473	N	N	N	actin-like protein ALP4	N N N
TGME49_210840	TGGT1_210840	0.0969619	0.174531	0	0.173799	0.609277	0	5	9	0	595	595	N	B	N	arginyl-tRNA synthetase family protein	N B N
TGME49_226000	TGGT1_226000	0.315259	0	0	0.788095	0.754078	0	5	4	0	183	183	B	N	N	ATP synthase, putative	B N N
TGME49_233520	TGGT1_233520	0.0720254	0.158456	0	0.0472153	0.548093	0	5	11	0	801	801	N	B	N	ATP-dependent RNA helicase	N B N
TGME49_240640	TGGT1_240640	0.178063	0.178063	0	0.620703	0.620702	0	5	5	0	324	324	B	B	N	casein kinase I	B B N
TGME49_315530	TGGT1_315530	0.0503863	0.151159	0	0.00590158	0.5148	0	5	15	0	1145	1145	N	B	N	hypothetical protein	N B N
TGME49_243910	TGGT1_243910	0.154258	0.185109	0	0.529387	0.641589	0	5	6	0	374	374	B	B	N	Cof family hydrolase subfamily protein	B B N
TGME49_260500	TGGT1_260500	0.213675	0.25641	0	0.704975	0.757752	0	5	6	0	270	270	B	B	N	COPI associated protein, putative	B B N
TGME49_254720	TGGT1_254720	0.21447	0.21447	0	0.70634	0.706339	0	5	5	0	269	267	B	B	N	dense granule protein GRA8	B B N
TGME49_214290	TGGT1_214290	0.225361	0.360577	0	0.72333	0.794249	0	5	8	0	256	256	B	B	N	DJ-1 family protein	B B N
TGME49_228190	TGGT1_228190	0.166741	0.166741	0	0.581599	0.581599	0	5	5	0	346	346	B	B	N	eukaryotic initiation factor-3, subunit 5, putative	B B N
TGME49_244650	TGGT1_244650	0.139353	0.167224	0	0.452975	0.58342	0	5	6	0	414	414	N	B	N	eukaryotic initiation factor-5, putative	N B N
TGME49_262040	TGGT1_262040	0.21447	0.300257	0	0.70634	0.783349	0	5	7	0	269	269	B	B	N	SAC3/GANP family protein	B B N
TGME49_269650	TGGT1_269650	0.117261	0.140713	0	0.312842	0.460602	0	5	6	0	492	492	N	N	N	FFD and TFG box motifs protein	N N N
TGME49_205380	TGGT1_205380	0.148692	0.17843	0	0.502702	0.621852	0	5	6	0	388	388	B	B	N	fructose-bisphospatase I	B B N
TGME49_257750	TGGT1_257750	0.132932	0.212691	0	0.415219	0.703258	0	5	8	0	434	434	N	B	N	homocysteine s-methyltransferase domain-containing protein	N B N
TGME49_223540	TGGT1_223540	0.052687	0.126449	0	0.00785671	0.374402	0	5	12	0	1095	1095	N	N	N	importin-beta N-terminal domain-containing protein	N N N
TGME49_230690	TGGT1_230690	0.03663	0.0512821	0	0.000626591	0.00661269	0	5	7	0	1575	1575	N	N	N	LNS2 (Lipin/Ned1/Smp2) protein	N N N
TGME49_290040	TGGT1_290040	0.497347	0.497347	0	0.768336	0.768336	0	5	5	0	116	116	B	B	N	macrophage migration inhibitory factor, putative	B B N
TGME49_310000	TGGT1_310000	0.0802396	0.0962876	0	0.0797405	0.169448	0	5	6	0	719	719	N	N	N	membrane protein, putative	N N N
TGME49_313290	TGGT1_313290	0.134481	0.215169	0	0.424583	0.707527	0	5	8	0	429	429	N	B	N	MORN repeat-containing protein	N B N
TGME49_269250	TGGT1_269250	0.168199	0.235479	0	0.587051	0.73657	0	5	7	0	343	343	B	B	N	Mov34/MPN/PAD-1 family protein	B B N
TGME49_208530	TGGT1_208530	0.0979496	0.195899	0	0.180232	0.669158	0	5	10	0	589	589	N	B	N	nicotinate phosphoribosyltransferase	N B N
TGME49_259660	TGGT1_259660	0.20386	0.244632	0	0.686524	0.746758	0	5	6	0	283	283	B	B	N	orotate phosphoribosyltransferase	B B N
TGME49_229930	TGGT1_229930	0.353941	0.353941	0	0.793985	0.793984	0	5	5	0	163	163	B	B	N	p25-alpha family protein	B B N
TGME49_264060	TGGT1_264060	0.124069	0.173697	0	0.358821	0.60648	0	5	7	0	465	465	N	B	N	PCI domain-containing protein	N B N
TGME49_232410	TGGT1_232410	0.262238	0.472028	0	0.762425	0.776734	0	5	9	0	220	220	B	B	N	PDI family protein	B B N
TGME49_269920	TGGT1_269920	0.0595995	0.107279	0	0.0166747	0.243526	0	5	9	0	968	968	N	N	N	phosphatidylserine decarboxylase	N N N
TGME49_228290	TGGT1_228290	0.118953	0.118953	0	0.324432	0.324432	0	5	5	0	485	491	N	N	N	phospholipase/carboxylesterase	N N N
TGME49_258770	TGGT1_258770	0.0833704	0.0833704	0	0.0947438	0.0947436	0	5	5	0	692	692	N	N	N	polypeptide n-acetylgalactosaminyltransferase 12, putative	N N N
TGME49_269840	TGGT1_269840	0.183733	0.293974	0	0.637703	0.78085	0	5	8	0	314	314	B	B	N	proteasome regulatory subunit	B B N
TGME49_320480	TGGT1_320480	0.255276	0.357386	0	0.756786	0.794145	0	5	7	0	226	226	B	B	N	Rab11b	B B N
TGME49_226430	TGGT1_226430	0.294349	0	0	0.781009	0.73657	0	5	4	0	196	196	B	N	N	reticulon protein	B N N
TGME49_240090	TGGT1_240090	0.104326	0.187787	0	0.223126	0.648904	0	5	9	0	553	553	N	B	N	rhoptry kinase family protein ROP34, putative	N B N
TGME49_304740	TGGT1_304740	0.0901442	0.16226	0	0.131634	0.564023	0	5	9	0	640	640	N	B	N	rhoptry kinase family protein ROP35	N B N
TGME49_294560	TGGT1_294560	0.0743458	0.104084	0	0.0553763	0.221465	0	5	7	0	776	776	N	N	N	rhoptry kinase family protein ROP37 (incomplete catalytic triad)	N N N
TGME49_294640	TGGT1_294640	0.0657837	0	0	0.0292192	4.27566e-05	0	5	2	0	877	877	N	N	N	ribonucleoside-diphosphate reductase large chain	N N N
TGME49_304760	TGGT1_304760	0.0432152	0.11236	0	0.00209251	0.278896	0	5	13	0	1335	1335	N	N	N	RNA recognition motif-containing protein	N N N
TGME49_214210	TGGT1_214210	0.114242	0.182788	0	0.291985	0.634977	0	5	8	0	505	505	N	B	N	rRNA pseudouridine synthase	N B N
TGME49_301180	TGGT1_301180	0.147551	0.177061	0	0.496961	0.617529	0	5	6	0	391	391	N	B	N	SAG-related sequence SRS19F	N B N
TGME49_264440	TGGT1_264440	0.16626	0.266016	0	0.579774	0.765212	0	5	8	0	347	347	B	B	N	signal recognition particle receptor beta subunit protein	B B N
TGME49_270830	TGGT1_270830	0.372208	0.372208	0	0.794272	0.794272	0	5	5	0	155	155	B	B	N	small nuclear ribonucleoprotein	B B N
TGME49_221950	TGGT1_221950	0.103391	0.227461	0	0.216721	0.726265	0	5	11	0	558	559	N	B	N	splicesome-associated protein, putative	N B N
TGME49_202370	TGGT1_202370	0.107635	0.172216	0	0.245997	0.601416	0	5	8	0	536	536	N	B	N	T-complex protein 1, epsilon subunit (TCP-1-epsilon), putative	N B N
TGME49_204480	NA	0.0875452	0.140072	0	0.116812	0.457024	0	5	8	0	659	0	N	N	N	thioredoxin domain-containing protein	N N N
TGME49_311090	TGGT1_311090	0.095045	0.152072	0	0.161524	0.519168	0	5	8	0	607	607	N	B	N	ubiquitin carboxyl-terminal hydrolase	N B N
TGME49_247240	TGGT1_247240	0.14175	0	0	0.466332	0.286135	0	5	4	0	407	407	N	N	N	ubiquitin carboxyl-terminal hydrolase, family 1 protein	N N N
TGME49_227610	TGGT1_227610	0.0158148	0.0632591	0	3.39415e-07	0.0235022	0	5	20	0	3648	3648	N	N	N	hypothetical protein	N N N
TGME49_260520	TGGT1_260520	0.0777524	0.248808	0	0.0688278	0.750909	0	5	16	0	742	742	N	B	N	hypothetical protein	N B N
TGME49_220930	TGGT1_220930	0.0839772	0.134363	0	0.0978092	0.423879	0	5	8	0	687	687	N	N	N	hypothetical protein	N N N
TGME49_235380	TGGT1_235380	0.0989576	0.158332	0	0.186867	0.54756	0	5	8	0	583	583	N	B	N	hypothetical protein	N B N
TGME49_237015	TGGT1_237015	0.218531	0.305944	0	0.713041	0.78534	0	5	7	0	264	264	B	B	N	hypothetical protein	B B N
TGME49_316250	TGGT1_316250	0.146427	0.175713	0	0.491217	0.613174	0	5	6	0	394	394	N	B	N	hypothetical protein	N B N
TGME49_263320	TGGT1_263320	0.143157	0.171789	0	0.473983	0.599932	0	5	6	0	403	403	N	B	N	hypothetical protein	N B N
TGME49_310790	TGGT1_310790	0.263435	0.316122	0	0.763329	0.78832	0	5	6	0	219	219	B	B	N	hypothetical protein	B B N
TGME49_306670	TGGT1_306670	0.262238	0.262238	0	0.762425	0.762425	0	5	5	0	220	220	B	B	N	hypothetical protein	B B N
TGME49_248740	TGGT1_248740	0.0464886	0.0464886	0	0.00346107	0.00346106	0	5	5	0	1241	1283	N	N	N	hypothetical protein	N N N
TGME49_283510	TGGT1_283510	0.18315	0.18315	0	0.636028	0.636027	0	5	5	0	315	314	B	B	N	hypothetical protein	B B N
TGME49_241890	TGGT1_241890	0.32967	0	0	0.791248	0.763552	0	5	4	0	175	175	B	N	N	hypothetical protein	B N N
TGME49_259010	TGGT1_259010	0.145688	0.2331	0	0.487386	0.733656	0	5	8	0	396	396	N	B	N	vacuolar ATP synthase subunit d, putative	N B N
TGME49_213660	TGGT1_213660	0.04725	0.04725	0	0.00386157	0.00386156	0	5	5	0	1221	1220	N	N	N	zinc finger (CCCH type) motif-containing protein	N N N
TGME49_258050	TGGT1_258050	0	0.121885	0	0.0844628	0.344274	0	4	6	0	568	565	N	N	N	actin like protein ALP2a	N N N
TGME49_246800	TGGT1_246800	0	0.094911	0	0.00942267	0.160676	0	4	7	0	851	851	N	N	N	acylaminoacyl-peptidase, putative	N N N
TGME49_313670	TGGT1_313670	0	0.0571211	0	0.00307971	0.0129483	0	4	5	0	1010	1010	N	N	N	adaptin n terminal region domain-containing protein	N N N
TGME49_261440	TGGT1_261440	0	0.210556	0	0.587957	0.699437	0	4	5	0	274	274	N	B	N	ARM repeats containing protein	N B N
TGME49_291640	TGGT1_291640	0	0.163666	0	0.256262	0.569676	0	4	6	0	423	423	N	B	N	aspartate carbamoyltransferase	N B N
TGME49_297970	TGGT1_297970	0	0.136281	0	0.135814	0.435262	0	4	6	0	508	508	N	N	N	aspartyl aminopeptidase	N N N
TGME49_201840	TGGT1_201840	0	0.167764	0	0.056178	0.585439	0	4	9	0	619	619	N	B	N	aspartyl protease ASP1	N B N
TGME49_289780	TGGT1_289780	0	0.0738856	0	0.00508993	0.0536931	0	4	6	0	937	938	N	N	N	ATP-dependent hsl protease ATP-binding subunit hslU, putative	N N N
TGME49_271350	TGGT1_271350	0	0.166922	0	0.0951976	0.582282	0	4	8	0	553	553	N	B	N	bifunctional protein FolC subfamily protein	N B N
TGME49_293630	TGGT1_293630	0	0.11382	0	0.0126617	0.28905	0	4	8	0	811	811	N	N	N	hypothetical protein	N N N
TGME49_232080	TGGT1_232080	0	0.0201077	0	5.21267e-14	3.69435e-06	0	4	18	0	10329	10329	N	N	N	hypothetical protein	N N N
TGME49_263130	TGGT1_263130	0	0.111663	0	0.0557312	0.274041	0	4	6	0	620	620	N	N	N	citrate synthase, putative	N N N
TGME49_223020	TGGT1_223020	0	0	0	0.376652	0.376651	0	4	4	0	364	364	N	N	N	coproporphyrinogen III oxidase	N N N
TGME49_321520	TGGT1_321520	0	0	0	0.687257	0.687257	0	4	4	0	226	232	N	N	N	hypothetical protein	N N N
TGME49_275470	TGGT1_275470	0	0.104895	0	0.0974984	0.227039	0	4	5	0	550	635	N	N	N	dense granule protein GRA15	N N N
TGME49_275440	TGGT1_275440	0	0	0	0.690896	0.690896	0	4	4	0	224	223	N	N	N	dense granule protein GRA6	N N N
TGME49_313400	TGGT1_313400	0	0	0	0.544035	0.0731422	0	4	2	0	293	293	N	N	N	DnaJ domain-containing protein	N N N
TGME49_219140	TGGT1_219140	0	0	0	0.748962	0.748962	0	4	4	0	187	187	N	N	N	EF-1 guanine nucleotide exchange domain-containing protein	N N N
TGME49_320570	TGGT1_320570	0	0.118141	0	0.0731424	0.318882	0	4	6	0	586	586	N	N	N	elongation factor Tu, putative	N N N
TGME49_205350	TGGT1_205350	0	0	0	0.484514	0.484513	0	4	4	0	318	318	N	N	N	integral membrane protein, GNS1/SUR4 family protein, putative	N N N
TGME49_251930	TGGT1_251930	0	0.193691	0	0.2672	0.663916	0	4	7	0	417	417	N	B	N	enoyl-acyl carrier reductase ENR	N B N
TGME49_237140	TGGT1_237140	0	0.225507	0	0.510824	0.723539	0	4	6	0	307	307	N	B	N	ethylene inducible protein, putative	N B N
TGME49_262720	TGGT1_262720	0	0	0	0.779224	0.779224	0	4	4	0	159	159	N	N	N	eukaryotic initiation factor-1A, putative	N N N
TGME49_216260	TGGT1_216260	0	0.153846	0	0.118856	0.527489	0	4	7	0	525	525	N	B	N	eukaryotic initiation factor-2B, gamma subunit, putative	N B N
TGME49_297430	TGGT1_297430	0	0.279156	0	0.644346	0.773571	0	4	6	0	248	248	N	B	N	hypothetical protein	N B N
TGME49_249850	TGGT1_249850	0	0	0	0.33074	0.33074	0	4	4	0	385	385	N	N	N	GAP40 protein	N N N
TGME49_319550	TGGT1_319550	0	0	0	0.425053	0.425053	0	4	4	0	343	343	N	N	N	membrane protein C17G8.08c, putative	N N N
TGME49_271970	TGGT1_271970	0	0.186104	0	0.503658	0.644346	0	4	5	0	310	310	N	B	N	glideosome-associated protein with multiple-membrane spans GAPM3	N B N
TGME49_318580	TGGT1_318580	0	0.135292	0	0.0669808	0.429421	0	4	7	0	597	597	N	N	N	glucosephosphate-mutase GPM2	N N N
TGME49_315700	TGGT1_360650	0	0.125874	0	0.0114103	0.370665	0	4	9	0	825	201	N	N	N	hypothetical protein	N N N
TGME49_316540	TGGT1_316540	0	0.351782	0	0.774823	0.793857	0	4	5	0	164	164	N	B	N	IMC sub-compartment protein ISP3	N B N
TGME49_267550	TGGT1_267550	0	0	0	0.365462	0.365461	0	4	4	0	369	369	N	N	N	leucine-rich repeat protein LRR1	N N N
TGME49_261000	TGGT1_261000	0	0.0616371	0	0.00512574	0.0202711	0	4	5	0	936	936	N	N	N	MutS domain V domain-containing protein	N N N
TGME49_314780	TGGT1_314780	0	0.0784548	0	1.02231e-05	0.071817	0	4	14	0	2059	2059	N	N	N	myosin G	N N N
TGME49_257090	NA	0	0.160703	0	0.387984	0.557618	0	4	5	0	359	0	N	B	N	NAC domain-containing protein	N B N
TGME49_269700	TGGT1_269700	0	0.0462278	0	0.000673561	0.00333161	0	4	5	0	1248	1248	N	N	N	NLI interacting factor family phosphatase	N N N
TGME49_225060	TGGT1_225060	0	0.138683	0	0.269054	0.449168	0	4	5	0	416	416	N	N	N	nucleoredoxin family protein	N N N
TGME49_289730	TGGT1_289730	0	0.129646	0	0.00118055	0.394846	0	4	13	0	1157	1157	N	N	N	Pep3/Vps18/deep orange family protein	N N N
TGME49_234505	TGGT1_234505	0	0.175824	0	0.118856	0.613538	0	4	8	0	525	525	N	B	N	phenylalanyl-tRNA synthetase alpha chain A, putative	N B N
TGME49_276210	TGGT1_276210	0	0.0839161	0	0.0114103	0.0974981	0	4	6	0	825	825	N	N	N	phosphoglycerate mutase family protein	N N N
TGME49_257490	TGGT1_257490	0	0	0	0.529861	0.302569	0	4	3	0	299	218	N	N	N	prefoldin subunit superfamily protein	N N N
TGME49_240890	TGGT1_240890	0	0.0824765	0	0.000278667	0.0903194	0	4	10	0	1399	1399	N	N	N	6-phosphofructokinase	N N N
TGME49_314090	TGGT1_314090	0	0	0	0.723017	0.280363	0	4	2	0	205	205	N	N	N	proteasome beta subunit	N N N
TGME49_239500	TGGT1_239500	0	0.274725	0	0.636028	0.77097	0	4	6	0	252	252	N	B	N	proteasome subunit alpha type, putative	N B N
TGME49_218920	TGGT1_218920	0	0	0	0.506048	0.506048	0	4	4	0	309	309	N	N	N	proteasome subunit beta type, putative	N N N
TGME49_201520	TGGT1_201520	0	0.154671	0	0.35662	0.531283	0	4	5	0	373	232	N	B	N	protein phosphatase 2C domain-containing protein	N B N
TGME49_314740	TGGT1_314740	0	0.152222	0	0.0188924	0.519883	0	4	10	0	758	758	N	B	N	PSP protein	N B N
TGME49_262460	TGGT1_262460	0	0.0553403	0	1.60258e-06	0.0106759	0	4	12	0	2502	2502	N	N	N	hypothetical protein	N N N
TGME49_284190	TGGT1_284190	0	0.0497705	0	0.000291594	0.00544759	0	4	6	0	1391	1391	N	N	N	pyruvate carboxylase	N N N
TGME49_297960	TGGT1_297960B	0	0	0	4.19342e-06	2.37839e-07	0	4	3	0	2265	718	N	N	N	rhoptry neck protein RON6	N N N
TGME49_289750	TGGT1_289750	0	0	0	0.794161	0.794161	0	4	4	0	129	129	N	N	N	ribosomal-ubiquitin protein RPL40	N N N
TGME49_320100	TGGT1_320100	0	0.0853998	0	0.000818321	0.105189	0	4	9	0	1216	1216	N	N	N	RNA recognition motif-containing protein	N N N
TGME49_265250	TGGT1_265250	0	0.0516427	0	0.00011295	0.00691669	0	4	7	0	1564	1564	N	N	N	RNA recognition motif-containing protein	N N N
TGME49_223930	TGGT1_223930	0	0.181232	0	0.337115	0.630402	0	4	6	0	382	382	N	B	N	RNA recognition motif-containing protein	N B N
TGME49_291330	TGGT1_291330	0	0.253036	0	0.683572	0.754824	0	4	5	0	228	228	N	B	N	RNA recognition motif-containing protein	N B N
TGME49_265530	TGGT1_265530	0	0.117261	0	0.153768	0.312842	0	4	5	0	492	492	N	N	N	RNA recognition motif-containing protein	N N N
TGME49_226860	TGGT1_226860	0	0.494505	0	0.715011	0.769345	0	4	9	0	210	210	N	B	N	SAG-related sequence SRS67	N B N
TGME49_239890	TGGT1_239890	0	0	0	0.64845	0.64845	0	4	4	0	246	246	N	N	N	SCP family extracellular subfamily protein	N N N
TGME49_222840	TGGT1_222840	0	0.133239	0	0.238754	0.417087	0	4	5	0	433	433	N	N	N	Ser/Thr phosphatase family protein	N N N
TGME49_254010	TGGT1_254010	0	0.109443	0	0.0220265	0.258579	0	4	7	0	738	738	N	N	N	serine carboxypeptidase s28 protein	N N N
TGME49_290840	TGGT1_290840	0	0.0721154	0	0.00433616	0.0475167	0	4	6	0	960	960	N	N	N	serine protease	N N N
TGME49_309740	TGGT1_309740	0	0.440399	0	0.79389	0.785213	0	4	5	0	131	131	N	B	N	LSM domain-containing protein	N B N
TGME49_310060	TGGT1_310060	0	0	0	0.36992	0.36992	0	4	4	0	367	367	N	N	N	small nuclease	N N N
TGME49_246500	TGGT1_246500	0	0.105214	0	0.041187	0.229236	0	4	6	0	658	658	N	N	N	surp module domain-containing protein	N N N
TGME49_205030	TGGT1_205030	0	0	0	0.791212	0.791212	0	4	4	0	113	113	N	N	N	hypothetical protein	N N N
TGME49_215250	TGGT1_215250	0	0.0848416	0	0.0121988	0.102262	0	4	6	0	816	816	N	N	N	thiamin pyrophosphokinase, catalytic domain-containing protein	N N N
TGME49_308890	TGGT1_308890	0	0.0246548	0	1.00545e-07	2.41581e-05	0	4	7	0	3276	3132	N	N	N	transcription elongation factor SPT6	N N N
TGME49_309140	TGGT1_309140	0	0.0726603	0	0.0143805	0.0493678	0	4	5	0	794	794	N	N	N	transducin beta-like protein TBL1	N N N
TGME49_234520	TGGT1_234520	0	0.125191	0	0.0951976	0.366203	0	4	6	0	553	553	N	N	N	U2 snRNP auxilliary factor, large subunit, splicing factor subfamily protein	N N N
TGME49_220500	TGGT1_220500	0	0	0	0.326528	0.326527	0	4	4	0	387	387	N	N	N	UBX domain-containing protein	N N N
TGME49_289520	TGGT1_289520	0	0.0872276	0	9.088e-08	0.115055	0	4	25	0	3307	3307	N	N	N	hypothetical protein	N N N
TGME49_268320	TGGT1_268320	0	0.0671817	0	1.01323e-05	0.0327612	0	4	12	0	2061	2057	N	N	N	hypothetical protein	N N N
TGME49_228150	TGGT1_228150	0	0.0545554	0	7.97961e-06	0.00977408	0	4	10	0	2115	2115	N	N	N	hypothetical protein	N N N
TGME49_311480	TGGT1_311480	0	0.239139	0	0.32863	0.740833	0	4	8	0	386	386	N	B	N	hypothetical protein	N B N
TGME49_286600	TGGT1_286600	0	0.208168	0	0.324432	0.694998	0	4	7	0	388	388	N	B	N	hypothetical protein	N B N
TGME49_297810	TGGT1_297810	0	0.303644	0	0.605849	0.784564	0	4	7	0	266	266	N	B	N	hypothetical protein	N B N
TGME49_228760	TGGT1_228760	0	0.179887	0	0.212636	0.626348	0	4	7	0	449	449	N	B	N	hypothetical protein	N B N
TGME49_217530	TGGT1_217530	0	0.139981	0	0.0786013	0.456514	0	4	7	0	577	577	N	N	N	hypothetical protein	N N N
TGME49_320080	TGGT1_320080	0	0.0413812	0	6.41592e-05	0.00153868	0	4	6	0	1673	1673	N	N	N	hypothetical protein	N N N
TGME49_290030	TGGT1_290030	0	0.302318	0	0.681712	0.784099	0	4	6	0	229	229	N	B	N	hypothetical protein	N B N
TGME49_318525	TGGT1_318525	0	0.0385472	0	3.48013e-05	0.000917932	0	4	6	0	1796	1182	N	N	N	hypothetical protein	N N N
TGME49_272660	TGGT1_272660	0	0.223614	0	0.623287	0.720809	0	4	5	0	258	258	N	B	N	hypothetical protein	N B N
TGME49_258360	TGGT1_258360	0	0.107235	0	0.107248	0.243219	0	4	5	0	538	537	N	N	N	hypothetical protein	N N N
TGME49_260180	TGGT1_260180	0	0.367467	0	0.78085	0.794328	0	4	5	0	157	157	N	B	N	hypothetical protein	N B N
TGME49_225160	TGGT1_225160	0	0.143871	0	0.29791	0.477811	0	4	5	0	401	401	N	N	N	hypothetical protein	N N N
TGME49_223070	TGGT1_223070	0	0.273423	0	0.713371	0.770165	0	4	5	0	211	211	N	B	N	hypothetical protein	N B N
TGME49_313380	TGGT1_313380	0	0.210556	0	0.587957	0.699437	0	4	5	0	274	274	N	B	N	hypothetical protein	N B N
TGME49_305510	TGGT1_305510	0	0.13802	0	0.265355	0.445367	0	4	5	0	418	417	N	N	N	hypothetical protein	N N N
TGME49_239010	TGGT1_239010	0	0.074731	0	0.0169812	0.0568096	0	4	5	0	772	685	N	N	N	hypothetical protein	N N N
TGME49_276930	TGGT1_276930	0	0.294349	0	0.73657	0.781008	0	4	5	0	196	196	N	B	N	hypothetical protein	N B N
TGME49_305270	TGGT1_305270	0	0.0781739	0	0.0220265	0.0706124	0	4	5	0	738	738	N	N	N	hypothetical protein	N N N
TGME49_225320	TGGT1_225320	0	0	0	0.140115	0.140115	0	4	4	0	504	504	N	N	N	hypothetical protein	N N N
TGME49_310220	TGGT1_310220	0	0	0	0.000283441	0.000283439	0	4	4	0	1396	1396	N	N	N	hypothetical protein	N N N
TGME49_214575	TGGT1_214575	0	0	0	0.766768	0.766768	0	4	4	0	92	92	N	N	N	hypothetical protein	N N N
TGME49_315610	TGGT1_315610	0	0	0	0.780047	0.780047	0	4	4	0	158	158	N	N	N	hypothetical protein	N N N
TGME49_268760	TGGT1_268760	0	0	0	0.546386	0.546385	0	4	4	0	292	292	N	N	N	hypothetical protein	N N N
TGME49_227030	TGGT1_227030	0	0	0	0.768937	0.768937	0	4	4	0	170	170	N	N	N	hypothetical protein	N N N
TGME49_263810	TGGT1_263810	0	0	0	0.710051	0.71005	0	4	4	0	213	213	N	N	N	hypothetical protein	N N N
TGME49_304500	TGGT1_304500	0	0	0	0.614629	0.614629	0	4	4	0	262	262	N	N	N	hypothetical protein	N N N
TGME49_305290	TGGT1_305290	0	0.200669	0	0.420362	0.679841	0	4	6	0	345	345	N	B	N	vacuolar atp synthase subunit e, putative	N B N
TGME49_263500	TGGT1_263500	0	0.156773	0	0.367688	0.540737	0	4	5	0	368	368	N	B	N	vacuolar protein sorting-associated protein 26, putative	N B N
TGME49_242660	TGGT1_242660	0	0.108342	0	0.00935401	0.250915	0	4	8	0	852	852	N	N	N	vacuolar sorting protein 35, putative	N N N
TGME49_213710	TGGT1_213710	0	0	0	0.0368695	0.0368694	0	4	4	0	672	672	N	N	N	WD domain, G-beta repeat-containing protein	N N N
TGME49_307850	TGGT1_307850	0	0.182788	0	0.0364835	0.634977	0	3	8	0	505	505	N	B	N	6-phosphogluconate dehydrogenase	N B N
TGME49_248890	TGGT1_248890	0	0.10175	0	0.0191834	0.205558	0	3	5	0	567	567	N	N	N	actin-like protein ALP3b	N N N
TGME49_309930	TGGT1_309930	0	0.1175	0	0.000467372	0.314482	0	3	10	0	982	982	N	N	N	melibiase subfamily protein	N N N
TGME49_262490	TGGT1_262490	0	0	0	0.416464	0.416463	0	3	3	0	260	260	N	N	N	alpha/beta hydrolase, putative	N N N
TGME49_211090	TGGT1_211090	0	0.109542	0	0.0100162	0.259268	0	3	6	0	632	632	N	N	N	aminotransferase, class V superfamily protein	N N N
TGME49_216900	TGGT1_216900	0	0	0	0.0704621	0.222156	0	3	4	0	443	443	N	N	N	cytokine induced apoptosis inhibitor 1 family protein	N N N
TGME49_216220	TGGT1_216220	0	0.079759	0	0.00117807	0.0775606	0	3	6	0	868	868	N	N	N	AP2 domain transcription factor AP2XI-5	N N N
TGME49_280700	TGGT1_280700	0	0.0847724	0	7.86117e-05	0.101901	0	3	9	0	1225	1225	N	N	N	arginine decarboxylase	N N N
TGME49_216790	TGGT1_216790	0	0	0	0.0120784	0.0589363	0	3	4	0	613	613	N	N	N	ATP-binding cassette sub-family E member 1, putative	N N N
TGME49_210730	TGGT1_210730	0	0.120192	0	0.00680448	0.332858	0	3	7	0	672	672	N	N	N	ATP-dependent hsl protease ATP-binding subunit hslU, putative	N N N
TGME49_230860	TGGT1_230860	0	0.0638896	0	0.00088094	0.0248499	0	3	5	0	903	903	N	N	N	hypothetical protein	N N N
TGME49_215910	TGGT1_215910	0	0.0533306	0	9.93385e-09	0.00848199	0	3	14	0	3029	3029	N	N	N	hypothetical protein	N N N
TGME49_290890	TGGT1_290890	0	0.258968	0	0.110118	0.759861	0	3	9	0	401	411	N	B	N	carbonyl reductase 1, putative	N B N
TGME49_249670	TGGT1_249670	0	0.121033	0	0.0182312	0.33854	0	3	6	0	572	569	N	N	N	cathepsin B	N N N
TGME49_321530	TGGT1_321530	0	0	0	0.0881368	0.258063	0	3	4	0	422	422	N	N	N	cathepsin CPL	N N N
TGME49_260240	TGGT1_260240	0	0.112205	0	0.0116094	0.277823	0	3	6	0	617	617	N	N	N	ccr4-associated factor family protein	N N N
TGME49_230710	TGGT1_230710	0	0.0522102	0	3.99077e-05	0.00741628	0	3	6	0	1326	1326	N	N	N	cell division protein CDC48	N N N
TGME49_263530	TGGT1_263530	0	0	0	0.769623	0.794305	0	3	4	0	127	127	N	N	N	chaperonin, putative	N N N
TGME49_205240	TGGT1_205240	0	0.0726603	0	0.00222514	0.0493678	0	3	5	0	794	794	N	N	N	cleft lip and palate transmembrane protein 1 (clptm1) protein	N N N
TGME49_261600	TGGT1_261600	0	0.104185	0	0.00101372	0.222156	0	3	8	0	886	886	N	N	N	creatinase domain-containing protein	N N N
TGME49_232370	TGGT1_232370	0	0.0798509	0	0.000127425	0.0779751	0	3	8	0	1156	1156	N	N	N	CW-type Zinc Finger protein	N N N
TGME49_320140	TGGT1_320140	0	0	0	0.793408	0.793408	0	3	3	0	89	89	N	N	N	ubiquinol-cytochrome c reductase hinge protein, putative	N N N
TGME49_226590	TGGT1_226590	0	0	0	0.30257	0.529861	0	3	4	0	299	299	N	N	N	cytochrome C oxidase subunit IIa, putative	N N N
TGME49_284050	TGGT1_284050	0	0	0	6.34877e-08	1.25862e-06	0	3	4	0	2564	2545	N	N	N	DEAD/DEAH box helicase domain-containing protein	N N N
TGME49_286450	TGGT1_286450	0	0	0	0.778382	0.793726	0	3	4	0	120	120	N	N	N	dense granule protein GRA5	N N N
TGME49_222170	TGGT1_222170	0	0.192308	0	0.299901	0.660531	0	3	5	0	300	300	N	B	N	dense-granule antigen DG32	N B N
TGME49_294290	TGGT1_294290	0	0.196902	0	0.318883	0.671476	0	3	5	0	293	293	N	B	N	Der1ER1	N B N
TGME49_267390	TGGT1_267390	0	0	0	0.19409	0.418022	0	3	4	0	346	346	N	N	N	DNA-directed RNA polymerase I RPAC1	N N N
TGME49_267430	TGGT1_267430	0	0	0	0.0853669	0.0853667	0	3	3	0	425	425	N	N	N	DnaJ domain-containing protein	N N N
TGME49_209720	TGGT1_209720	0	0	0	0.549515	0.549515	0	3	3	0	218	218	N	N	N	hypothetical protein	N N N
TGME49_242380	TGGT1_242380	0	0	0	0.186493	0.029587	0	3	2	0	350	350	N	N	N	fatty acid elongase	N N N
TGME49_256000	TGGT1_256000	0	0	0	0.533809	0.692698	0	3	4	0	223	223	N	N	N	endoplasmic reticulum retention receptor	N N N
TGME49_294190	TGGT1_294190	0	0.193382	0	0.00449961	0.663166	0	3	12	0	716	716	N	B	N	enoyl-CoA hydratase/isomerase family protein	N B N
TGME49_219630	TGGT1_219630	0	0	0	0.000606856	0.00468051	0	3	4	0	949	949	N	N	N	flavodoxin domain-containing protein	N N N
TGME49_266120	TGGT1_266120	0	0.17325	0	0.220547	0.604965	0	3	5	0	333	333	N	B	N	thioredoxin-dependent peroxidase TPX1/2	N B N
TGME49_244310	TGGT1_244310	0	0.1572	0	0.156958	0.542622	0	3	5	0	367	367	N	B	N	GTP-binding protein	N B N
TGME49_204160	TGGT1_204160	0	0.0316817	0	2.1495e-06	0.000201709	0	3	5	0	1821	1797	N	N	N	GYF domain-containing protein	N N N
TGME49_305040	TGGT1_305040	0	0	0	0.00011295	1.73167e-09	0	3	1	0	1173	1173	N	N	N	HEAT repeat-containing protein	N N N
TGME49_280660	TGGT1_280660	0	0.00535863	0	1.70615e-19	6.86826e-13	0	3	8	0	17226	17226	N	N	N	HECT-domain (ubiquitin-transferase) domain-containing protein	N N N
TGME49_227290	TGGT1_227290	0	0.127921	0	0.0646988	0.383888	0	3	5	0	451	451	N	N	N	histone deacetylase HDAC3	N N N
TGME49_251870	TGGT1_251870	0	0	0	0.783624	0.79215	0	3	4	0	115	115	N	N	N	histone H2Bb	N N N
TGME49_281630	TGGT1_281630	0	0	0	0.0653925	0.0653924	0	3	3	0	450	450	N	N	N	hydroxyacylglutathione hydrolase	N N N
TGME49_260820	TGGT1_260820	0	0	0	0.670963	0.762425	0	3	4	0	176	176	N	N	N	IMC sub-compartment protein ISP1	N N N
TGME49_315930	TGGT1_315930	0	0	0	0.716098	0.78085	0	3	4	0	157	157	N	N	N	integral membrane protein, DUF56 family protein, putative	N N N
TGME49_250880	TGGT1_250880	0	0	0	0.0557312	0.18884	0	3	4	0	465	488	N	N	N	kinase, pfkB family protein	N N N
TGME49_300280	TGGT1_300280	0	0	0	0.688475	0.769962	0	3	4	0	169	169	N	N	N	LSM domain-containing protein	N N N
TGME49_292120	TGGT1_292120	0	0.173697	0	0.0557312	0.60648	0	3	7	0	465	465	N	B	N	membrane occupation and recognition nexus protein MORN2	N B N
TGME49_225730	TGGT1_225730	0	0	0	0.768244	0.794249	0	3	4	0	128	128	N	N	N	membrane protein, putative	N N N
TGME49_200250	NA	0	0	0	0.184633	0.406379	0	3	4	0	351	0	N	N	N	microneme protein MIC17A	N N N
TGME49_249610	TGGT1_249610	0	0.0960738	0	9.28152e-05	0.168076	0	3	10	0	1201	1208	N	N	N	hypothetical protein	N N N
TGME49_289770	TGGT1_289770	0	0	0	0.0809392	0.080939	0	3	3	0	430	430	N	N	N	mu1 adaptin	N N N
TGME49_309560	TGGT1_309560	0	0	0	0.400983	0.400983	0	3	3	0	265	265	N	N	N	nmda receptor glutamate-binding chain	N N N
TGME49_203170	TGGT1_203170	0	0	0	0.00388286	0.000193852	0	3	2	0	732	726	N	N	N	OB-fold nucleic acid binding domain-containing protein	N N N
TGME49_231920	TGGT1_231920	0	0	0	0.291985	0.291984	0	3	3	0	303	303	N	N	N	oxidoreductase, short chain dehydrogenase/reductase family protein	N N N
TGME49_252440	TGGT1_252440	0	0.11462	0	0.013209	0.294608	0	3	6	0	604	547	N	N	N	peptidase c13 family protein	N N N
TGME49_218540	TGGT1_218540	0	0.14003	0	0.0980169	0.456786	0	3	5	0	412	412	N	N	N	peptidase S15, putative	N N N
TGME49_231130	TGGT1_231130	0	0.097371	0	0.00471326	0.176455	0	3	6	0	711	711	N	N	N	hypothetical protein	N N N
TGME49_294630	TGGT1_294630	0	0.0655594	0	0.00106558	0.0286763	0	3	5	0	880	880	N	N	N	hypothetical protein	N N N
TGME49_237000	TGGT1_237000	0	0	0	0.216299	0.443944	0	3	4	0	335	335	N	N	N	polyphosphoinositide binding protein, putative	N N N
TGME49_320110	TGGT1_320110	0	0	0	0.335693	0.0805089	0	3	2	0	287	287	N	N	N	proliferating cell nuclear antigen PCNA2	N N N
TGME49_290005	TGGT1_290005	0	0	0	0.170311	0.17031	0	3	3	0	359	359	N	N	N	proteasome subunit beta type 1, putative	N N N
TGME49_259710	TGGT1_259710	0	0	0	0.444735	0.444735	0	3	3	0	251	251	N	N	N	protein kinase	N N N
TGME49_282055	TGGT1_282055	0	0.192709	0	0.0480238	0.661521	0	3	8	0	479	478	N	B	N	protein phosphatase PP2C-hn	N B N
TGME49_245670	TGGT1_245670	0	0.127196	0	0.00972646	0.379229	0	3	7	0	635	635	N	N	N	pyruvate dehydrogenase complex subunit PDH-E1Alpha	N N N
TGME49_267810	TGGT1_267810	0	0.287265	0	0.476535	0.77781	0	3	6	0	241	241	N	B	N	Rab 5	N B N
TGME49_207460	TGGT1_207460B	0	0.404858	0	0.517978	0.791704	0	3	8	0	228	201	N	B	N	Rab5B protein	N B N
TGME49_310460	TGGT1_310460	0	0.27604	0	0.577336	0.771764	0	3	5	0	209	209	N	B	N	Rab6	N B N
TGME49_257340	TGGT1_257340	0	0.26959	0	0.561961	0.767684	0	3	5	0	214	214	N	B	N	Ras family protein	N B N
TGME49_268590	TGGT1_268590	0	0.0867553	0	0.00727544	0.112466	0	3	5	0	665	665	N	N	N	rhomboid protease ROM4	N N N
TGME49_258230	TGGT1_258230	0	0	0	0.0223688	0.0959584	0	3	4	0	552	552	N	N	N	rhoptry kinase family protein ROP20	N N N
TGME49_315490	TGGT1_315490	0	0.098451	0	0.0158217	0.183524	0	3	5	0	586	586	N	N	N	rhoptry protein ROP10	N N N
TGME49_258660	TGGT1_258660	0	0	0	0.0475168	0.0475167	0	3	3	0	480	480	N	N	N	rhoptry protein ROP6	N N N
TGME49_315210	TGGT1_315210	0	0.0571211	0	0.000375937	0.0129483	0	3	5	0	1010	1010	N	N	N	rhoptry protein, putative	N N N
TGME49_239310	TGGT1_239310	0	0	0	0.419582	0.419581	0	3	3	0	259	259	N	N	N	ribulose 5-phosphate isomerase	N N N
TGME49_217880	TGGT1_217880	0	0	0	0.0980169	0.276558	0	3	4	0	412	412	N	N	N	RNA-binding protein Nova-1, putative	N N N
TGME49_240690	TGGT1_240690	0	0	0	0.0949452	0.270917	0	3	4	0	415	415	N	N	N	S-adenosyl methionine synthetase	N N N
TGME49_202870	TGGT1_202870	0	0.159623	0	0.0361018	0.553082	0	3	7	0	506	394	N	B	N	SAP domain-containing protein	N B N
TGME49_312200	TGGT1_312200	0	0.105278	0	0.0233092	0.229678	0	3	5	0	548	548	N	N	N	serine/threonine protein phosphatase	N N N
TGME49_280740	TGGT1_280740	0	0	0	0.533809	0.533809	0	3	3	0	223	223	N	N	N	signal peptidase	N N N
TGME49_300060	TGGT1_300060	0	0.32967	0	0.673524	0.791247	0	3	5	0	175	175	N	B	N	signal peptidase subunit protein	N B N
TGME49_215420	TGGT1_215420	0	0	0	0.51162	0.679841	0	3	4	0	230	230	N	N	N	SNARE protein	N N N
TGME49_263510	TGGT1_263510	0	0.0307364	0	1.59839e-06	0.000157826	0	3	5	0	1877	1877	N	N	N	Spc97 / Spc98 family protein	N N N
TGME49_312530	TGGT1_312530	0	0.0911411	0	0.00991859	0.13752	0	3	5	0	633	633	N	N	N	splicing factor, CC1 family protein	N N N
TGME49_293060	TGGT1_293060	0	0.0779626	0	0.00360907	0.0697143	0	3	5	0	740	740	N	N	N	SPRY domain-containing protein	N N N
TGME49_300240	TGGT1_300240	0	0.243427	0	0.489302	0.745505	0	3	5	0	237	237	N	B	N	syntaxin 6, n-terminal protein	N B N
TGME49_244370	TGGT1_244370	0	0.118546	0	0.0161441	0.32165	0	3	6	0	584	584	N	N	N	TDC1, putative	N N N
TGME49_216510	TGGT1_216510	0	0.129828	0	0.00471326	0.395994	0	3	8	0	711	714	N	N	N	thioredoxin, putative	N N N
TGME49_253700	TGGT1_253700	0	0.0443105	0	4.67447e-05	0.00249156	0	3	5	0	1302	1302	N	N	N	transporter, major facilitator family protein	N N N
TGME49_320020	TGGT1_320020	0	0.0981162	0	0.015506	0.181324	0	3	5	0	588	588	N	N	N	transporter, major facilitator family protein	N N N
TGME49_305120	TGGT1_305120	0	0	0	0.0250565	0.104726	0	3	4	0	541	541	N	N	N	transporter, solute:sodium symporter (SSS) family protein	N N N
TGME49_205220	TGGT1_205220	0	0.10367	0	0.000173704	0.218627	0	3	10	0	1113	1113	N	N	N	U5 snRNP-associated subunit, putative	N N N
TGME49_272630	TGGT1_272630	0	0	0	0.766834	0.766834	0	3	3	0	129	129	N	N	N	U6 snRNA-associated Sm family protein LSm8, putative	N N N
TGME49_232180	TGGT1_232180	0	0.0615713	0	1.62371e-06	0.0201471	0	3	10	0	1874	1865	N	N	N	UBA/TS-N domain-containing protein	N N N
TGME49_310040	TGGT1_310040	0	0	0	0.607321	0.732177	0	3	4	0	199	199	N	N	N	ubiquitin conjugating enzyme E2, putative	N N N
TGME49_315290	TGGT1_315290	0	0.140333	0	1.50618e-05	0.458481	0	3	18	0	1480	1480	N	N	N	hypothetical protein	N N N
TGME49_226660	TGGT1_226660	0	0.0463392	0	8.47541e-10	0.00338644	0	3	15	0	3735	3736	N	N	N	hypothetical protein	N N N
TGME49_206670	TGGT1_206670	0	0.0668573	0	5.98229e-07	0.0319148	0	3	12	0	2071	2072	N	N	N	hypothetical protein	N N N
TGME49_211460	TGGT1_211460	0	0.10575	0	0.000467372	0.232934	0	3	9	0	982	982	N	N	N	hypothetical protein	N N N
TGME49_228340	TGGT1_228340	0	0.058637	0	2.81477e-06	0.0151461	0	3	9	0	1771	1782	N	N	N	hypothetical protein	N N N
TGME49_267660	TGGT1_267660	0	0.0592856	0	9.47808e-06	0.0161645	0	3	8	0	1557	1563	N	N	N	hypothetical protein	N N N
TGME49_240810	TGGT1_240810	0	0.142702	0	0.0193801	0.471522	0	3	7	0	566	566	N	N	N	hypothetical protein	N N N
TGME49_214750	TGGT1_214750	0	0.0728964	0	0.000180159	0.0501837	0	3	7	0	1108	1108	N	N	N	hypothetical protein	N N N
TGME49_247440	TGGT1_247440	0	0.18315	0	0.140115	0.636027	0	3	6	0	378	378	N	B	N	hypothetical protein	N B N
TGME49_202620	TGGT1_202620	0	0.20979	0	0.22704	0.698033	0	3	6	0	330	331	N	B	N	hypothetical protein	N B N
TGME49_213067	TGGT1_213067	0	0.153165	0	0.0640125	0.524322	0	3	6	0	452	452	N	B	N	hypothetical protein	N B N
TGME49_319940	TGGT1_319940	0	0.174385	0	0.114861	0.608789	0	3	6	0	397	397	N	B	N	hypothetical protein	N B N
TGME49_306650	TGGT1_306650	0	0.201721	0	0.338541	0.682085	0	3	5	0	286	286	N	B	N	hypothetical protein	N B N
TGME49_203290	TGGT1_203290	0	0.174825	0	0.22704	0.610254	0	3	5	0	330	330	N	B	N	hypothetical protein	N B N
TGME49_278960	TGGT1_278960	0	0.107434	0	0.0261163	0.244605	0	3	5	0	537	537	N	N	N	hypothetical protein	N N N
TGME49_235490	TGGT1_235490	0	0.0625052	0	0.000748206	0.0219586	0	3	5	0	923	923	N	N	N	hypothetical protein	N N N
TGME49_282170	TGGT1_282170	0	0.100334	0	0.017684	0.196029	0	3	5	0	575	575	N	N	N	hypothetical protein	N N N
TGME49_222410	TGGT1_222410	0	0.0813714	0	0.00480175	0.0850039	0	3	5	0	709	709	N	N	N	hypothetical protein	N N N
TGME49_228490	TGGT1_228490	0	0.146427	0	0.118544	0.491217	0	3	5	0	394	394	N	N	N	hypothetical protein	N N N
TGME49_218240	TGGT1_218240	0	0	0	6.80886e-05	0.000681747	0	3	4	0	1246	1249	N	N	N	hypothetical protein	N N N
TGME49_248420	TGGT1_248420	0	0	0	0.00402804	0.0237949	0	3	4	0	728	728	N	N	N	hypothetical protein	N N N
TGME49_228770	TGGT1_228770	0	0	0	0.0247987	0.103899	0	3	4	0	542	542	N	N	N	hypothetical protein	N N N
TGME49_242080	TGGT1_242080	0	0	0	0.613174	0.73512	0	3	4	0	197	197	N	N	N	hypothetical protein	N N N
TGME49_222180	TGGT1_222180	0	0	0	0.604375	0.730685	0	3	4	0	200	200	N	N	N	hypothetical protein	N N N
TGME49_206480	TGGT1_206480	0	0	0	0.58342	0.719854	0	3	4	0	207	207	N	N	N	hypothetical protein	N N N
TGME49_226710	TGGT1_226710	0	0	0	0.30795	0.534597	0	3	4	0	297	297	N	N	N	hypothetical protein	N N N
TGME49_321590	TGGT1_321590	0	0	0	0.128914	0.32863	0	3	4	0	386	386	N	N	N	hypothetical protein	N N N
TGME49_251710	TGGT1_251710	0	0	0	0.205963	0.432115	0	3	4	0	340	340	N	N	N	hypothetical protein	N N N
TGME49_203240	TGGT1_203240	0	0	0	0.00364213	0.0218574	0	3	4	0	739	739	N	N	N	hypothetical protein	N N N
TGME49_230705	TGGT1_230705	0	0	0	0.39791	0.605849	0	3	4	0	266	266	N	N	N	hypothetical protein	N N N
TGME49_230700	TGGT1_230700	0	0	0	1.02563e-06	1.57938e-05	0	3	4	0	1963	1962	N	N	N	hypothetical protein	N N N
TGME49_266810	TGGT1_266810	0	0	0	0.259268	0.259268	0	3	3	0	316	316	N	N	N	hypothetical protein	N N N
TGME49_243690	TGGT1_243690	0	0	0	0.100118	0.100118	0	3	3	0	410	410	N	N	N	hypothetical protein	N N N
TGME49_305890	TGGT1_410730	0	0	0	4.11252e-08	4.11248e-08	0	3	3	0	2668	869	N	N	N	hypothetical protein	N N N
TGME49_265520	TGGT1_265520	0	0	0	0.0338967	0.0338966	0	3	3	0	512	512	N	N	N	hypothetical protein	N N N
TGME49_216180	TGGT1_216180	0	0	0	0.73657	0.73657	0	3	3	0	147	147	N	N	N	hypothetical protein	N N N
TGME49_306895	TGGT1_306895	0	0	0	0.688475	0.688475	0	3	3	0	169	169	N	N	N	hypothetical protein	N N N
TGME49_247520	TGGT1_247520	0	0	0	0.428973	0.428973	0	3	3	0	256	256	N	N	N	hypothetical protein	N N N
TGME49_220900	TGGT1_220900	0	0	0	0.00493783	0.00493781	0	3	3	0	706	706	N	N	N	hypothetical protein	N N N
TGME49_282090	TGGT1_282090	0	0	0	0.0247987	0.0247986	0	3	3	0	542	543	N	N	N	hypothetical protein	N N N
TGME49_254870	TGGT1_254870	0	0	0	0.0826825	0.00908464	0	3	2	0	428	428	N	N	N	hypothetical protein	N N N
TGME49_315660	TGGT1_410260	0	0	0	0.00146803	6.06759e-05	0	3	2	0	842	455	N	N	N	hypothetical protein	N N N
TGME49_234165	TGGT1_409150	0	0	0	0.000174975	4.98553e-06	0	3	2	0	1112	264	N	N	N	hypothetical protein	N N N
TGME49_314260	TGGT1_314260	0	0	0	0.565053	0.00935398	0	3	1	0	213	213	N	N	N	hypothetical protein	N N N
TGME49_323100	NA	0	0	0	0.740366	0.740365	0	3	3	0	145	0	N	N	N	hypothetical protein	N N N
TGME49_232830	TGGT1_232830	0	0.0634679	0	0.000838646	0.0239427	0	3	5	0	909	909	N	N	N	vacuolar proton translocating ATPase subunit A, putative	N N N
TGME49_315620	TGGT1_315620	0	0	0	0.106683	0.291984	0	3	4	0	404	404	N	N	N	vacuolar ATP synthase subunit C, putative	N N N
TGME49_252510	TGGT1_252510	0	0.127146	0	0.0041028	0.378907	0	3	8	0	726	726	N	N	N	hypothetical protein	N N N
TGME49_218300	TGGT1_218300	0	0	0	9.41173e-05	9.41167e-05	0	3	3	0	1199	1199	N	N	N	zinc finger (CCCH type) motif-containing protein	N N N
TGME49_263430	TGGT1_263430	0	0	0	0.0475168	0.000555944	0	2	1	0	320	320	N	N	N	3-hydroxyisobutyrate dehydrogenase	N N N
TGME49_285240	TGGT1_285240	0	0	0	0.0310102	0.000296604	0	2	1	0	347	347	N	N	N	3-oxo-5-alpha-steroid 4-dehydrogenase	N N N
TGME49_202350	TGGT1_202350	0	0	0	0.000344127	0.000344125	0	2	2	0	681	681	N	N	N	50S ribosomal protein L21, putative	N N N
TGME49_253040	TGGT1_253040	0	0.0793567	0	0.000204857	0.0757623	0	2	5	0	727	727	N	N	N	actin-related protein ARP4A	N N N
TGME49_223910	TGGT1_223910	0	0	0	0.0164736	0.000120379	0	2	1	0	388	388	N	N	N	acyltransferase domain-containing protein	N N N
TGME49_244290	TGGT1_244290	0	0	0	4.81927e-06	4.81923e-06	0	2	2	0	1116	1116	N	N	N	adapter-related protein	N N N
TGME49_224530	TGGT1_224530	0	0	0	0.00110174	0.00110174	0	2	2	0	584	584	N	N	N	alveolin domain containing intermediate filament IMC5	N N N
TGME49_216680	TGGT1_216680	0	0	0	0.0143805	0.114861	0	2	3	0	397	397	N	N	N	ankyrin repeat-containing protein	N N N
TGME49_233120	TGGT1_233120	0	0	0	7.95783e-10	8.2374e-08	0	2	3	0	2503	2503	N	N	N	AP2 domain transcription factor AP2VIII-2	N N N
TGME49_310950	TGGT1_310950	0	0.0412382	0	5.23087e-07	0.00150098	0	2	5	0	1399	1399	N	N	N	AP2 domain transcription factor AP2XI-3	N N N
TGME49_225310	TGGT1_225310	0	0.160895	0	0.00320735	0.558417	0	2	7	0	502	502	N	B	N	ARF1-directed GTPase-activating protein, putative	N B N
TGME49_202630	TGGT1_202630	0	0.0777001	0	2.65151e-06	0.0686077	0	2	8	0	1188	1188	N	N	N	ATP-dependent metallopeptidase HflB subfamily protein	N N N
TGME49_255900	TGGT1_255900	0	0	0	0.14909	0.00347998	0	2	1	0	248	248	N	N	N	Bax inhibitor-1, putative	N N N
TGME49_222000	TGGT1_222000	0	0.111591	0	0.00262107	0.27354	0	2	5	0	517	508	N	N	N	brix domain-containing protein	N N N
TGME49_321640	TGGT1_321640	0	0.066313	0	8.98728e-06	0.0305279	0	2	6	0	1044	1044	N	N	N	cell division protein CDC48AP	N N N
TGME49_320430	TGGT1_320430	0	0.0613204	0	4.31852e-06	0.0196791	0	2	6	0	1129	1129	N	N	N	cell-cycle-control protein (translation regulation), putative	N N N
TGME49_250340	TGGT1_250340	0	0	0	0.432115	0.432115	0	2	2	0	170	170	N	N	N	centrin 2	N N N
TGME49_262640	TGGT1_262640	0	0	0	0.284203	0.592469	0	2	3	0	204	204	N	N	N	Cg8 family protein	N N N
TGME49_230150	TGGT1_230150	0	0	0	4.33297e-07	4.33292e-07	0	2	2	0	1425	1425	N	N	N	ChAPs (Chs5p-Arf1p-binding proteins) protein	N N N
TGME49_265220	TGGT1_265220	0	0.16626	0	0.0310102	0.579774	0	2	5	0	347	347	N	B	N	co-chaperone GrpE protein	N B N
TGME49_203390	TGGT1_203390	0	0	0	0.00607133	3.03883e-05	0	2	1	0	456	456	N	N	N	CRAL/TRIO domain-containing protein	N N N
TGME49_209260	TGGT1_209260	0	0	0	0.0557312	0.503658	0	2	4	0	310	310	N	N	N	cytochrome c oxidase subunit, putative	N N N
TGME49_298020	TGGT1_298020	0	0	0	3.39097e-06	0.00117313	0	2	4	0	1158	1158	N	N	N	DEAD-family helicase	N N N
TGME49_253090	TGGT1_253090	0	0	0	5.11432e-06	5.11427e-06	0	2	2	0	1109	655	N	N	N	DEAD/DEAH box helicase domain-containing protein	N N N
TGME49_266110	TGGT1_266110	0	0	0	4.72118e-05	5.43239e-08	0	2	1	0	867	867	N	N	N	DEAD/DEAH box helicase domain-containing protein	N N N
TGME49_246340	TGGT1_246340	0	0	0	4.27569e-05	0.00109257	0	2	3	0	877	877	N	N	N	DnaJ domain-containing protein	N N N
TGME49_277970	TGGT1_408780	0	0	0	0.166036	0.658542	0	2	4	0	241	0	N	N	N	dolichol-phosphate-mannose synthase family protein	N N N
TGME49_288910	TGGT1_288910	0	0	0	0.484514	0.484513	0	2	2	0	159	159	N	N	N	DUF866 domain-containing protein	N N N
TGME49_313820	TGGT1_313820	0	0	0	0.000234096	0.00454147	0	2	3	0	715	618	N	N	N	dynactin p25, putative	N N N
TGME49_202830	TGGT1_202830	0	0	0	0.0594094	0.51321	0	2	4	0	306	306	N	N	N	Elicitor-responsive protein, putative	N N N
TGME49_309010	TGGT1_309010	0	0	0	0.163516	0.00410279	0	2	1	0	242	242	N	N	N	elongation factor P, putative	N N N
TGME49_205740	TGGT1_205740	0	0.0618447	0	1.04671e-06	0.0206661	0	2	7	0	1306	1306	N	N	N	hypothetical protein	N N N
TGME49_288680	TGGT1_288680	0	0	0	0.000404598	0.0383548	0	2	4	0	667	667	N	N	N	endonuclease IV APN	N N N
TGME49_258740	TGGT1_258740	0	0	0	0.000972563	0.0145984	0	2	3	0	594	594	N	N	N	eukaryotic initiation factor-2A, putative	N N N
TGME49_219290	TGGT1_219290	0	0	0	0.041187	0.0411868	0	2	2	0	329	329	N	N	N	F-actin-capping protein subunit beta, putative	N N N
TGME49_214820	TGGT1_214820	0	0	0	0.00527169	0.187428	0	2	4	0	466	466	N	N	N	G-patch domain-containing protein	N N N
TGME49_202500	TGGT1_202500	0	0	0	0.0603668	0.0603666	0	2	2	0	305	305	N	N	N	GAPM1a	N N N
TGME49_257960	TGGT1_257960	0	0.131418	0	0.00774405	0.405916	0	2	5	0	439	439	N	N	N	GDP-D-mannose pyrophosphorylase	N N N
TGME49_277790	TGGT1_277790	0	0	0	4.33297e-07	4.33292e-07	0	2	2	0	1425	1442	N	N	N	hypothetical protein	N N N
TGME49_307570	TGGT1_307570	0	0	0	3.34744e-05	3.34741e-05	0	2	2	0	902	846	N	N	N	glycerol-3-phosphate dehydrogenase (gpdh), putative	N N N
TGME49_318730	TGGT1_318730	0	0.090854	0	0.000590135	0.135814	0	2	5	0	635	635	N	N	N	glycosyl transferase	N N N
TGME49_289800	TGGT1_289800	0	0	0	0.184633	0.184632	0	2	2	0	234	234	N	N	N	hypothetical protein	N N N
TGME49_308000	TGGT1_308000	0	0.0903796	0	0.000133953	0.133014	0	2	6	0	766	769	N	N	N	Gpi16 subunit, GPI transamidase component protein	N N N
TGME49_272010	TGGT1_272010	0	0	0	0.261691	0.574279	0	2	3	0	210	210	N	N	N	Gar1 protein RNA binding region protein	N N N
TGME49_315670	TGGT1_315670	0	0.105443	0	0.000133953	0.230815	0	2	7	0	766	766	N	N	N	HEAT repeat-containing protein	N N N
TGME49_310600	TGGT1_310600	0	0	0	0.350057	0.638816	0	2	3	0	188	188	N	N	N	heat shock factor binding protein 1 protein	N N N
TGME49_312600	TGGT1_312600	0	0	0	0.320265	0.618973	0	2	3	0	195	195	N	N	N	heat shock protein HSP21	N N N
TGME49_291980	TGGT1_291980	0	0.019439	0	1.12727e-12	2.67004e-06	0	2	7	0	4155	4151	N	N	N	HECT-domain (ubiquitin-transferase) domain-containing protein	N N N
TGME49_278940	TGGT1_278940	0	0	0	1.20167e-06	5.13042e-05	0	2	3	0	1288	1288	N	N	N	HECT-domain (ubiquitin-transferase) domain-containing protein	N N N
TGME49_308950	TGGT1_308950	0	0.135066	0	0.000925534	0.428076	0	2	7	0	598	598	N	N	N	histidine acid phosphatase superfamily protein	N N N
TGME49_300200	TGGT1_300220	0	0	0	0.503658	0.503658	0	2	2	0	155	1823	N	N	N	histone H2AZ	N N N
TGME49_210408	TGGT1_210408	0	0	0	0.747645	0.747644	0	2	2	0	94	94	N	N	N	HMG (high mobility group) box domain-containing protein	N N N
TGME49_310430	TGGT1_310430B	0	0.0944056	0	5.52234e-06	0.157496	0	2	9	0	1100	454	N	N	N	Hsp90 domain-containing protein	N N N
TGME49_237820	TGGT1_237820	0	0	0	0.479726	0.479725	0	2	2	0	160	160	N	N	N	IMC sub-compartment protein ISP2	N N N
TGME49_253730	TGGT1_253730	0	0.0659969	0	8.59904e-06	0.0297417	0	2	6	0	1049	1049	N	N	N	importin-beta N-terminal domain-containing protein	N N N
TGME49_253640	TGGT1_253640	0	0	0	0.196029	0.196029	0	2	2	0	230	230	N	N	N	hypothetical protein	N N N
TGME49_266760	TGGT1_266760	0	0	0	0.000972563	0.0686077	0	2	4	0	594	594	N	N	N	isocitrate dehydrogenase	N N N
TGME49_237570	TGGT1_237570	0	0	0	0.00670786	0.0660936	0	2	3	0	449	449	N	N	N	leucine carboxyl methyltransferase	N N N
TGME49_246220	TGGT1_246220	0	0.0710496	0	8.24966e-05	0.0440251	0	2	5	0	812	811	N	N	N	hypothetical protein	N N N
TGME49_283710	TGGT1_283710	0	0	0	0.0335431	0.033543	0	2	2	0	342	342	N	N	N	longevity-assurance protein (LAG1) domain-containing protein	N N N
TGME49_240450	TGGT1_240450	0	0	0	0.1107	0.0020925	0	2	1	0	267	267	N	N	N	Maf family protein	N N N
TGME49_286440	TGGT1_286440	0	0	0	0.0216897	0.363242	0	2	4	0	370	370	N	N	N	malic enzyme	N N N
TGME49_310440	TGGT1_310440	0	0	0	0.0241663	0.163515	0	2	3	0	363	363	N	N	N	membrane occupation and recognition nexus protein MORN1	N N N
TGME49_272720	TGGT1_272720	0	0.0719468	0	1.24894e-06	0.0469529	0	2	8	0	1283	1286	N	N	N	methyltransferase domain-containing protein	N N N
TGME49_208730	TGGT1_208730	0	0.0577501	0	1.3457e-05	0.0138298	0	2	5	0	999	1016	N	N	N	microneme protein, putative	N N N
TGME49_321400	TGGT1_321400	0	0	0	0.627567	0.627567	0	2	2	0	128	128	N	N	N	microsomal signal peptidase (spc12) domain-containing protein	N N N
TGME49_267620	TGGT1_267620	0	0	0	0.00295749	0.0353505	0	2	3	0	508	508	N	N	N	multi-pass transmembrane protein	N N N
TGME49_255190	TGGT1_255190	0	0	0	3.04656e-06	0.000114557	0	2	3	0	1171	1171	N	N	N	myosin C	N N N
TGME49_225028	TGGT1_225028	0	0	0	3.28077e-06	3.28074e-06	0	2	2	0	1162	1162	N	N	N	myosin heavy chain, putative	N N N
TGME49_320490	TGGT1_320490	0	0.0508751	0	4.14099e-06	0.00628194	0	2	5	0	1134	1134	N	N	N	N-acyl-phosphatidylethanolamine-hydrolyzing phospholipase D family protein	N N N
TGME49_241150	TGGT1_241150	0	0	0	0.000997034	0.000997029	0	2	2	0	592	592	N	N	N	hypothetical protein	N N N
TGME49_249650	TGGT1_249650	0	0	0	0.015506	0.121061	0	2	3	0	392	343	N	N	N	apolipoprotein A-I binding protein, putative	N N N
TGME49_262910	TGGT1_262910	0	0	0	0.0351654	0.0351653	0	2	2	0	339	339	N	N	N	NADH-cytochrome b5 reductase 1, putative	N N N
TGME49_257480	TGGT1_257480	0	0.130194	0	0.000250368	0.398294	0	2	8	0	709	709	N	N	N	NADP-dependent succinate-semialdehyde dehydrogenase	N N N
TGME49_286160	TGGT1_286160B	0	0.0206044	0	2.00505e-10	4.65885e-06	0	2	5	0	2800	1844	N	N	N	non-specific serine/threonine protein kinase	N N N
TGME49_289560	TGGT1_289560	0	0	0	0.0872039	0.350057	0	2	3	0	282	282	N	N	N	RNA recognition motif-containing protein	N N N
TGME49_233680	TGGT1_233680	0	0	0	0.0310102	0.000296604	0	2	1	0	347	347	N	N	N	nuclear movement family protein	N N N
TGME49_261520	TGGT1_261520	0	0	0	0.00022388	0.0043764	0	2	3	0	719	719	N	N	N	nucleolar GTP-binding protein 1, putative	N N N
TGME49_244440	TGGT1_244440	0	0	0	0.00557712	0.193126	0	2	4	0	462	462	N	N	N	nucleoside transporter protein	N N N
TGME49_313050	TGGT1_313050	0	0.250836	0	0.0223688	0.752823	0	2	8	0	368	368	N	B	N	oxidoreductase, short chain dehydrogenase/reductase family protein	N B N
TGME49_225790	TGGT1_225790	0	0	0	0.345715	0.636027	0	2	3	0	189	189	N	N	N	PDI family protein	N N N
TGME49_211240	TGGT1_211240	0	0	0	0.320265	0.320265	0	2	2	0	195	195	N	N	N	peptidyl-tRNA hydrolase, putative	N N N
TGME49_205040	TGGT1_205040	0	0	0	6.00102e-09	6.00094e-09	0	2	2	0	2110	2110	N	N	N	PGAP1 family protein	N N N
TGME49_249970	TGGT1_249970	0	0	0	0.198967	0.681712	0	2	4	0	229	229	N	N	N	hypothetical protein	N N N
TGME49_215700	TGGT1_215700	0	0.0233022	0	9.51428e-11	1.45642e-05	0	2	6	0	2971	2981	N	N	N	phosphatidylinositol 3- and 4-kinase	N N N
TGME49_293000	TGGT1_293000	0	0.0618684	0	3.0226e-09	0.0207115	0	2	12	0	2238	2238	N	N	N	3'5'-cyclic nucleotide phosphodiesterase domain-containing protein	N N N
TGME49_202540	TGGT1_202540	0	0.0483648	0	8.16689e-08	0.00451151	0	2	7	0	1670	1670	N	N	N	3'5'-cyclic nucleotide phosphodiesterase domain-containing protein	N N N
TGME49_224840	TGGT1_224840	0	0.061004	0	9.1289e-07	0.0190997	0	2	7	0	1324	1324	N	N	N	3'5'-cyclic nucleotide phosphodiesterase domain-containing protein	N N N
TGME49_222910	TGGT1_222910	0	0.202035	0	0.00272841	0.682746	0	2	9	0	514	514	N	B	N	phosphoglycerate mutase	N B N
TGME49_240500	TGGT1_240500	0	0	0	0.0731424	0.318882	0	2	3	0	293	293	N	N	N	hypothetical protein	N N N
TGME49_252500	TGGT1_252500	0	0	0	0.000286672	0.0302898	0	2	4	0	697	697	N	N	N	polo kinase	N N N
TGME49_225125	TGGT1_225125	0	0.0322191	0	1.50448e-10	0.000230849	0	2	8	0	2865	2871	N	N	N	pre-rRNA processing protein	N N N
TGME49_315110	TGGT1_315110	0	0	0	0.394846	0.394846	0	2	2	0	178	178	N	N	N	prefoldin, alpha subunit protein	N N N
TGME49_254410	TGGT1_254410	0	0.128819	0	0.00064962	0.389613	0	2	7	0	627	626	N	N	N	protein phosphatase 2C, putative	N N N
TGME49_230380	TGGT1_230380	0	0	0	0.532231	0.53223	0	2	2	0	149	149	N	N	N	protein translocation complex, SEC61 gamma subunit	N N N
TGME49_311290	TGGT1_311290	0	0	0	0.099062	0.0990617	0	2	2	0	274	274	N	N	N	protein tyrosine phosphatase family protein, ptpla protein	N N N
TGME49_318560	TGGT1_318560	0	0	0	0.00512574	0.0539795	0	2	3	0	468	468	N	N	N	ATPase/histidine kinase/DNA gyrase B/HSP90 domain-containing protein	N N N
TGME49_271380	TGGT1_271380	0	0.0913034	0	1.20701e-05	0.138488	0	2	8	0	1011	1011	N	N	N	PUB domain-containing protein	N N N
TGME49_288210	TGGT1_288210	0	0	0	3.44644e-05	3.44641e-05	0	2	2	0	899	818	N	N	N	PUL domain-containing protein	N N N
TGME49_236070	TGGT1_236070	0	0.205433	0	0.0362921	0.689688	0	2	6	0	337	337	N	B	N	pyrroline-5-carboxylate reductase	N B N
TGME49_272290	TGGT1_272290	0	0.1473	0	0.0049841	0.495684	0	2	6	0	470	470	N	N	N	pyruvate dehydrogenase complex subunit PD-HE1Beta	N N N
TGME49_299070	TGGT1_299070	0	0.151976	0	1.50159e-05	0.51871	0	2	13	0	987	988	N	B	N	pyruvate kinase PyKII	N B N
TGME49_202380	TGGT1_202380	0	0.126518	0	0.00607133	0.374851	0	2	5	0	456	456	N	N	N	rab GDI alpha, putative	N N N
TGME49_313190	TGGT1_313190	0	0	0	0.254471	0.00963185	0	2	1	0	212	212	N	N	N	Rab18/RabC-family small GTPase	N N N
TGME49_285840	TGGT1_285840	0	0.121245	0	0.00129792	0.339969	0	2	6	0	571	558	N	N	N	RAP domain-containing protein	N N N
TGME49_313570	TGGT1_313570	0	0	0	0.000386234	0.000386232	0	2	2	0	671	671	N	N	N	regulator of chromosome condensation (RCC1) repeat-containing protein	N N N
TGME49_291300	TGGT1_291300	0	0	0	0.220547	0.220546	0	2	2	0	222	222	N	N	N	RER1 protein, putative	N N N
TGME49_200290	TGGT1_200290	0	0	0	0.0731424	0.0010745	0	2	1	0	293	293	N	N	N	rhomboid protease ROM1	N N N
TGME49_242230	NA	0	0	0	0.00382988	1.63114e-05	0	2	1	0	489	0	N	N	N	rhoptry kinase family protein ROP29	N N N
TGME49_207060	TGGT1_207060	0	0.147551	0	0.0157421	0.496961	0	2	5	0	391	391	N	N	N	ribonucleoside-diphosphate reductase small subunit	N N N
TGME49_245620	TGGT1_245620	0	0	0	0.508437	0.508437	0	2	2	0	154	154	N	N	N	ribosomal-ubiquitin protein RPS27A	N N N
TGME49_255320	TGGT1_255320	0	0	0	0.201942	0.201941	0	2	2	0	228	228	N	N	N	mRNA turnover 4 (MRT4) family protein	N N N
TGME49_291820	TGGT1_291820	0	0	0	1.94855e-07	0.000129024	0	2	4	0	1539	1539	N	N	N	RNA helicase (UPF2 interacting domain) protein	N N N
TGME49_244210	TGGT1_244220	0	0	0	0.00011176	1.6222e-07	0	2	1	0	783	208	N	N	N	RNA polymerase-associated protein RTF1	N N N
TGME49_292200	TGGT1_292200	0	0.050143	0	7.43946e-09	0.00571888	0	2	9	0	2071	2069	N	N	N	RNA recognition motif-containing protein	N N N
TGME49_209850	NA	0	0.0498422	0	5.62738e-07	0.005499	0	2	6	0	1389	0	N	N	N	RNA recognition motif-containing protein	N N N
TGME49_270640	TGGT1_270640	0	0	0	0.269054	0.580383	0	2	3	0	208	208	N	N	N	RNA recognition motif-containing protein	N N N
TGME49_211020	TGGT1_211020	0	0	0	0.108961	0.00203828	0	2	1	0	268	268	N	N	N	RNA recognition motif-containing protein	N N N
TGME49_233230	TGGT1_233230	0	0	0	0.470156	0.704975	0	2	3	0	162	162	N	N	N	RNA-binding protein 8A family protein	N N N
TGME49_261050	TGGT1_261050	0	0	0	3.62342e-06	0.000132998	0	2	3	0	1150	1149	N	N	N	RNB family domain-containing protein	N N N
TGME49_259990	TGGT1_259990	0	0	0	1.67696e-05	1.47663e-08	0	2	1	0	975	975	N	N	N	SAC3/GANP family protein	N N N
TGME49_280570	TGGT1_280570	0	0.536673	0	0.422706	0.752739	0	2	8	0	172	172	N	B	N	SAG-related sequence SRS35A	N B N
TGME49_267140	TGGT1_267140	0	0	0	0.015982	0.015982	0	2	2	0	390	390	N	N	N	SAG-related sequence SRS38B	N N N
TGME49_234930	TGGT1_234930	0	0	0	0.0172412	0.0172412	0	2	2	0	385	385	N	N	N	SAG-related sequence SRS43	N N N
TGME49_213072	TGGT1_213072	0	0.0551552	0	8.82978e-06	0.0104578	0	2	5	0	1046	1046	N	N	N	Sec1 family protein	N N N
TGME49_271060	TGGT1_271060	0	0	0	0.000505595	0.0445882	0	2	4	0	648	648	N	N	N	Sec1 family protein	N N N
TGME49_226072	TGGT1_226072	0	0	0	8.42242e-05	8.42236e-05	0	2	2	0	810	807	N	N	N	Ser/Thr phosphatase family protein	N N N
TGME49_314430	TGGT1_314430	0	0	0	0.00439669	0.0480236	0	2	3	0	479	479	N	N	N	serine/threonine specific protein phosphatase	N N N
TGME49_215170	TGGT1_215170	0	0	0	0.00165518	0.00165517	0	2	2	0	552	552	N	N	N	serine/threonine-protein phosphatase 2A catalytic subunit beta isoform, putative	N N N
TGME49_201400	TGGT1_201400	0	0.106345	0	4.67447e-05	0.237053	0	2	8	0	868	868	N	N	N	Sin3-associated polypeptide SAP18	N N N
TGME49_314790	TGGT1_314790	0	0	0	0.750264	0.794272	0	2	3	0	93	93	N	N	N	small nuclear ribonucleoprotein G, putative	N N N
TGME49_267350	TGGT1_267350	0	0	0	0.656544	0.777229	0	2	3	0	121	121	N	N	N	LSM domain-containing protein	N N N
TGME49_247930	TGGT1_247930	0	0	0	0.0453026	0.242758	0	2	3	0	323	323	N	N	N	SNARE domain-containing protein	N N N
TGME49_244100	TGGT1_244100	0	0	0	0.00163395	0.0951974	0	2	4	0	553	553	N	N	N	snoRNA binding domain-containing protein	N N N
TGME49_310130	TGGT1_310130	0	0.0727724	0	4.27106e-07	0.0497539	0	2	9	0	1427	1427	N	N	N	Spc97 / Spc98 family protein	N N N
TGME49_319530	TGGT1_319530	0	0.154189	0	0.00670786	0.529071	0	2	6	0	449	450	N	B	N	splicing factor SF2	N B N
TGME49_308920	TGGT1_409490	0	0.104895	0	0.000128336	0.227039	0	2	7	0	770	0	N	N	N	splicing factor U2AF protein	N N N
TGME49_222850	TGGT1_222850	0	0	0	0.727659	0.291984	0	2	1	0	101	101	N	N	N	stress responsive a/b barrel domain-containing protein	N N N
TGME49_251760	TGGT1_251760	0	0.21447	0	0.107248	0.706339	0	2	5	0	269	269	N	B	N	subunit of proteaseome activator complex, putative	N B N
TGME49_213770	TGGT1_213770	0	0	0	2.29217e-06	0.000870151	0	2	4	0	1206	1206	N	N	N	Superkiller viralicidic activity 2 family 2, putative	N N N
TGME49_213392	TGGT1_213392	0	0.0249211	0	2.02801e-09	2.65695e-05	0	2	5	0	2315	2317	N	N	N	surface antigen repeat-containing protein	N N N
TGME49_212880	TGGT1_212880	0	0	0	1.15473e-15	1.1547e-15	0	2	2	0	6668	6672	N	N	N	surface antigen repeat-containing protein	N N N
TGME49_257040	TGGT1_257040	0	0	0	0.237053	0.552637	0	2	3	0	217	217	N	N	N	TB2/DP1, HVA22 family protein	N N N
TGME49_247000	TGGT1_247000	0	0.0779626	0	3.83714e-05	0.0697143	0	2	6	0	888	887	N	N	N	tetratricopeptide repeat-containing protein	N N N
TGME49_216050	TGGT1_216050	0	0.103022	0	0.00149331	0.214199	0	2	5	0	560	560	N	N	N	tetratricopeptide repeat-containing protein	N N N
TGME49_229490	TGGT1_229490	0	0.0701	0	7.365e-05	0.0410565	0	2	5	0	823	823	N	N	N	tetratricopeptide repeat-containing protein	N N N
TGME49_262100	TGGT1_262100	0	0	0	0.00382988	0.0431942	0	2	3	0	489	489	N	N	N	tetratricopeptide repeat-containing protein	N N N
TGME49_223710	TGGT1_223710	0	0	0	1.85707e-05	1.85705e-05	0	2	2	0	964	964	N	N	N	tetratricopeptide repeat-containing protein	N N N
TGME49_305200	TGGT1_305200	0	0	0	3.54675e-07	1.25826e-10	0	2	1	0	1453	1452	N	N	N	tetratricopeptide repeat-containing protein	N N N
TGME49_231940	TGGT1_231940	0	0	0	0.0357242	0.210049	0	2	3	0	338	338	N	N	N	ThiF family protein	N N N
TGME49_209060	TGGT1_209060	0	0	0	4.31814e-05	0.00110174	0	2	3	0	876	876	N	N	N	thrombospondin type 1 domain-containing protein	N N N
TGME49_290940	TGGT1_290940	0	0.0882145	0	0.000471051	0.120554	0	2	5	0	654	654	N	N	N	EMP/nonaspanin domain family protein	N N N
TGME49_226060	TGGT1_226060	0	0	0	0.000228927	0.025914	0	2	4	0	717	716	N	N	N	transmembrane amino acid transporter protein	N N N
TGME49_226020	TGGT1_226020	0	0	0	0.00103499	0.00103498	0	2	2	0	589	589	N	N	N	transporter, major facilitator family protein	N N N
TGME49_233500	TGGT1_233500	0	0	0	0.0200855	0.0200854	0	2	2	0	375	375	N	N	N	triose-phosphate isomerase TPI-II	N N N
TGME49_221230	TGGT1_221230	0	0.120611	0	0.00124953	0.335692	0	2	6	0	574	574	N	N	N	hypothetical protein	N N N
TGME49_306380	TGGT1_306380	0	0	0	0.243911	0.55886	0	2	3	0	215	215	N	N	N	U1 zinc finger protein	N N N
TGME49_236910	TGGT1_236910	0	0	0	0.135814	0.435262	0	2	3	0	254	254	N	N	N	U2 snRNP auxiliary factor, putative	N N N
TGME49_311030	TGGT1_311030	0	0.0401284	0	4.7509e-12	0.00123263	0	2	13	0	3738	3738	N	N	N	hypothetical protein	N N N
TGME49_213870	TGGT1_213870	0	0	0	7.09185e-06	0.00205169	0	2	4	0	1071	1071	N	N	N	UBA/TS-N domain-containing protein	N N N
TGME49_257360	TGGT1_257360	0	0.0768049	0	1.45124e-08	0.0649113	0	2	13	0	1953	1953	N	N	N	hypothetical protein	N N N
TGME49_250700	TGGT1_250700	0	0.0764643	0	2.39493e-07	0.0635363	0	2	10	0	1509	1509	N	N	N	hypothetical protein	N N N
TGME49_295000	TGGT1_295000	0	0.0986193	0	8.30137e-06	0.184632	0	2	9	0	1053	1053	N	N	N	hypothetical protein	N N N
TGME49_203980	TGGT1_203980	0	0.0541147	0	1.76872e-08	0.00929339	0	2	9	0	1919	1920	N	N	N	hypothetical protein	N N N
TGME49_229920	TGGT1_229920	0	0.300677	0	0.0584674	0.783504	0	2	8	0	307	307	N	B	N	hypothetical protein	N B N
TGME49_220600	TGGT1_220600	0	0.122262	0	0.000150804	0.346798	0	2	8	0	755	755	N	N	N	hypothetical protein	N N N
TGME49_221690	TGGT1_221690	0	0.0654664	0	4.82888e-07	0.0284532	0	2	8	0	1410	1410	N	N	N	hypothetical protein	N N N
TGME49_293440	TGGT1_293440	0	0.150129	0	0.00198558	0.509801	0	2	7	0	538	538	N	B	N	hypothetical protein	N B N
TGME49_289880	TGGT1_289880	0	0.0609119	0	8.99189e-07	0.0189336	0	2	7	0	1326	1326	N	N	N	hypothetical protein	N N N
TGME49_262450	TGGT1_262450	0	0.0352427	0	1.01205e-07	0.000466637	0	2	5	0	1637	1635	N	N	N	hypothetical protein	N N N
TGME49_249730	TGGT1_249730	0	0.0647501	0	3.72609e-05	0.0267745	0	2	5	0	891	891	N	N	N	hypothetical protein	N N N
TGME49_265180	TGGT1_265180	0	0.127638	0	0.00642673	0.382074	0	2	5	0	452	452	N	N	N	hypothetical protein	N N N
TGME49_266435	TGGT1_266435	0	0	0	3.50414e-13	2.7012e-09	0	2	4	0	4519	3668	N	N	N	hypothetical protein	N N N
TGME49_200360	TGGT1_200360	0	0	0	0.358821	0.750264	0	2	4	0	186	186	N	N	N	hypothetical protein	N N N
TGME49_238150	TGGT1_238150	0	0	0	0.0300537	0.411024	0	2	4	0	349	349	N	N	N	hypothetical protein	N N N
TGME49_218940	TGGT1_218940	0	0	0	0.0438856	0.467766	0	2	4	0	325	326	N	N	N	hypothetical protein	N N N
TGME49_314750	TGGT1_314750	0	0	0	0.00505439	0.183248	0	2	4	0	469	469	N	N	N	hypothetical protein	N N N
TGME49_290300	TGGT1_290300	0	0	0	0.0234297	0.374402	0	2	4	0	365	365	N	N	N	hypothetical protein	N N N
TGME49_254000	TGGT1_254000	0	0	0	0.0045838	0.173799	0	2	4	0	476	479	N	N	N	hypothetical protein	N N N
TGME49_310630	TGGT1_310630	0	0	0	0.00269211	0.128577	0	2	4	0	515	515	N	N	N	hypothetical protein	N N N
TGME49_252630	TGGT1_252630	0	0	0	0.592469	0.756137	0	2	3	0	136	136	N	N	N	hypothetical protein	N N N
TGME49_201880	TGGT1_201880	0	0	0	0.627567	0.768244	0	2	3	0	128	128	N	N	N	hypothetical protein	N N N
TGME49_286530	TGGT1_286530	0	0	0	0.233679	0.549515	0	2	3	0	218	218	N	N	N	hypothetical protein	N N N
TGME49_226500	TGGT1_226500	0	0	0	0.752823	0.794156	0	2	3	0	92	92	N	N	N	hypothetical protein	N N N
TGME49_215160	TGGT1_215160	0	0	0	0.107248	0.388744	0	2	3	0	269	269	N	N	N	hypothetical protein	N N N
TGME49_249690	TGGT1_249690	0	0	0	0.00134833	0.0189888	0	2	3	0	568	568	N	N	N	hypothetical protein	N N N
TGME49_266090	TGGT1_266090	0	0	0	0.00651901	0.0646986	0	2	3	0	451	451	N	N	N	hypothetical protein	N N N
TGME49_216120	TGGT1_216120	0	0	0	6.58126e-05	0.001572	0	2	3	0	834	834	N	N	N	hypothetical protein	N N N
TGME49_212270	TGGT1_212270	0	0	0	0.0216897	0.152194	0	2	3	0	370	370	N	N	N	hypothetical protein	N N N
TGME49_307860	TGGT1_307860	0	0	0	1.32266e-12	1.32263e-12	0	2	2	0	4107	4107	N	N	N	hypothetical protein	N N N
TGME49_226980	TGGT1_226980	0	0	0	0.204952	0.204951	0	2	2	0	227	227	N	N	N	hypothetical protein	N N N
TGME49_201860	TGGT1_201860	0	0	0	0.494089	0.494089	0	2	2	0	157	157	N	N	N	hypothetical protein	N N N
TGME49_294790	TGGT1_294790	0	0	0	0.029128	0.0291279	0	2	2	0	351	351	N	N	N	hypothetical protein	N N N
TGME49_241000	TGGT1_241000	0	0	0	0.187429	0.187428	0	2	2	0	233	233	N	N	N	hypothetical protein	N N N
TGME49_213050	TGGT1_213050	0	0	0	0.332858	0.332858	0	2	2	0	192	192	N	N	N	hypothetical protein	N N N
TGME49_236890	TGGT1_236890	0	0	0	0.233679	0.233679	0	2	2	0	218	218	N	N	N	hypothetical protein	N N N
TGME49_250115	TGGT1_250220	0	0	0	3.76272e-05	3.76269e-05	0	2	2	0	890	1144	N	N	N	hypothetical protein	N N N
TGME49_205330	TGGT1_205330	0	0	0	0.0399025	0.0399024	0	2	2	0	331	331	N	N	N	hypothetical protein	N N N
TGME49_258730	TGGT1_258730	0	0	0	0.522738	0.522738	0	2	2	0	151	151	N	N	N	hypothetical protein	N N N
TGME49_258470	TGGT1_258470	0	0	0	0.0844628	0.0844626	0	2	2	0	284	284	N	N	N	hypothetical protein	N N N
TGME49_212220	TGGT1_212220	0	0	0	1.58668e-05	1.58667e-05	0	2	2	0	981	981	N	N	N	hypothetical protein	N N N
TGME49_288570	TGGT1_288570	0	0	0	0.0106759	0.0106759	0	2	2	0	417	417	N	N	N	hypothetical protein	N N N
TGME49_242260	TGGT1_242260	0	0	0	1.46547e-10	1.46545e-10	0	2	2	0	2871	2788	N	N	N	hypothetical protein	N N N
TGME49_265420	TGGT1_265420	0	0	0	0.131634	0.131634	0	2	2	0	256	256	N	N	N	hypothetical protein	N N N
TGME49_289120	TGGT1_289120	0	0	0	3.10672e-10	2.67889e-14	0	2	1	0	2703	2701	N	N	N	hypothetical protein	N N N
TGME49_209890	TGGT1_209890	0	0	0	0.32863	0.0169812	0	2	1	0	193	193	N	N	N	hypothetical protein	N N N
TGME49_272000	TGGT1_272000	0	0	0	1.80786e-07	5.53541e-11	0	2	1	0	1550	1541	N	N	N	hypothetical protein	N N N
TGME49_248670	TGGT1_248670	0	0.0848416	0	7.91545e-05	0.102262	0	2	6	0	816	816	N	N	N	V-type H(+)-translocating pyrophosphatase VP1	N N N
TGME49_230430	TGGT1_230430	0	0	0	0.223775	0.223775	0	2	2	0	221	221	N	N	N	vesicle-associated membrane protein, putative	N N N
TGME49_203720	TGGT1_203720	0	0	0	0.367688	0.367687	0	2	2	0	184	184	N	N	N	vitamin k epoxide reductase family protein	N N N
TGME49_230220	TGGT1_230220	0	0.0557863	0	1.73394e-06	0.0112148	0	2	6	0	1241	1241	N	N	N	hypothetical protein	N N N
TGME49_228400	TGGT1_228400	0	0	0	0.000611726	0.0100161	0	2	3	0	632	632	N	N	N	WD domain, G-beta repeat-containing protein	N N N
TGME49_239590	TGGT1_239590	0	0	0	0.000336313	6.66616e-07	0	2	1	0	683	684	N	N	N	WD domain, G-beta repeat-containing protein	N N N
TGME49_311870	TGGT1_311870	0	0	0	0.00206521	7.15378e-06	0	2	1	0	535	535	N	N	N	WD domain, G-beta repeat-containing protein	N N N
TGME49_264830	TGGT1_264830	0	0.0921602	0	1.59004e-06	0.143645	0	2	10	0	1252	1252	N	N	N	hypothetical protein	N N N
TGME49_294010	TGGT1_294010	0	0	0	6.99701e-05	0.0111597	0	2	4	0	828	828	N	N	N	yrdC domain-containing protein	N N N
TGME49_286710	TGGT1_286710	0	0	0	0.0805091	0.0805089	0	2	2	0	287	287	N	N	N	zinc finger, c2h2 type domain-containing protein	N N N
TGME49_223880	TGGT1_223880	0	0	0	2.74576e-12	1.50687e-08	0	2	4	0	3893	3893	N	N	N	zinc finger, C3HC4 type (RING finger) domain-containing protein	N N N
TGME49_232090	TGGT1_232090	0	0.113344	0	1.13323e-05	0.285748	0	1	5	0	509	509	N	N	N	3-hydroxyacyl-CoA dehydrogenase, NAD binding domain-containing protein	N N N
TGME49_224090	TGGT1_224090	0	0.103763	0	4.98557e-06	0.219265	0	1	5	0	556	536	N	N	N	enoyl-CoA hydratase/isomerase family protein	N N N
TGME49_305780	TGGT1_305780	0	0	0	8.98492e-10	1.76155e-06	0	1	2	0	1239	1239	N	N	N	5'-3' exoribonuclease, putative	N N N
TGME49_305800	TGGT1_305800	0	0	0	2.11681e-05	0.00464803	0	1	2	0	475	475	N	N	N	6-pyruvoyl tetrahydrobiopterin synthase	N N N
TGME49_243600	TGGT1_243600	0	0	0	9.99766e-06	0.127573	0	1	4	0	516	516	N	N	N	acetyltransferase, GNAT family protein	N N N
TGME49_210800	TGGT1_210800	0	0	0	0.000139835	0.0183241	0	1	2	0	381	381	N	N	N	activator of hsp90 ATPase, putative	N N N
TGME49_221940	TGGT1_221940	0	0	0	3.20788e-10	7.62151e-07	0	1	2	0	1348	1348	N	N	N	adaptin n terminal region domain-containing protein	N N N
TGME49_233400	TGGT1_233400	0	0	0	0.0346158	0.432115	0	1	2	0	170	170	N	N	N	TAF9 RNA polymerase II, TATA box binding protein (TBP)-associated factor isoform 2 family protein	N N N
TGME49_264000	TGGT1_264000	0	0.0924556	0	1.64083e-06	0.145439	0	1	5	0	624	624	N	N	N	aldehyde dehydrogenase	N N N
TGME49_226910	TGGT1_226910	0	0.0367857	0	4.32832e-12	0.000647013	0	1	6	0	1882	1882	N	N	N	Amylo-alpha-1,6-glucosidase	N N N
TGME49_203440	TGGT1_203440	0	0	0	2.36727e-06	0.000891863	0	1	2	0	601	601	N	N	N	anaphase-promoting complex subunit APC10	N N N
TGME49_209140	TGGT1_209140	0	0	0	0.00198558	0.107248	0	1	2	0	269	269	N	N	N	anti-silencing protein, ASF1 family protein	N N N
TGME49_280460	TGGT1_280460	0	0	0	2.89747e-08	2.86842e-05	0	1	2	0	918	918	N	N	N	AP2 domain transcription factor AP2VIIa-2	N N N
TGME49_272710	TGGT1_272710	0	0	0	7.94856e-16	1.57142e-11	0	1	2	0	3416	3417	N	N	N	AP2 domain transcription factor AP2VIII-4	N N N
TGME49_216080	TGGT1_216080	0	0	0	4.55727e-07	0.00480173	0	1	3	0	709	709	N	N	N	apical complex lysine methyltransferase	N N N
TGME49_309190	TGGT1_309190	0	0	0	9.668e-08	0.00174308	0	1	3	0	822	822	N	N	N	hypothetical protein	N N N
TGME49_263000	TGGT1_263000	0	0.0963043	0	3.37628e-12	0.169555	0	1	16	0	1917	1917	N	N	N	Beige/BEACH domain-containing protein	N N N
TGME49_229470	TGGT1_229470	0	0	0	7.75381e-05	0.0120186	0	1	2	0	409	409	N	N	N	hypothetical protein	N N N
TGME49_249870	TGGT1_249870	0	0	0	0.000139835	0.0183241	0	1	2	0	381	381	N	N	N	hypothetical protein	N N N
TGME49_239070	TGGT1_239070	0	0	0	2.87677e-06	0.0153506	0	1	3	0	589	589	N	N	N	hypothetical protein	N N N
TGME49_306400	TGGT1_306400	0	0.049699	0	2.13438e-10	0.00539669	0	1	6	0	1393	1403	N	N	N	hypothetical protein	N N N
TGME49_308870	TGGT1_308870	0	0	0	5.75249e-07	0.000299997	0	1	2	0	693	693	N	N	N	hypothetical protein	N N N
TGME49_217600	TGGT1_217600	0	0	0	8.59387e-07	0.000409331	0	1	2	0	666	666	N	N	N	calcium-dependent protein kinase CDPK9	N N N
TGME49_248320	TGGT1_248320	0	0	0	0.000231496	0.172047	0	1	3	0	358	358	N	N	N	carrier superfamily protein	N N N
TGME49_268810	TGGT1_268810	0	0	0	0.000626591	0.0514567	0	1	2	0	315	315	N	N	N	ck2 beta subunit	N N N
TGME49_261760	TGGT1_261760	0	0	0	3.48013e-05	0.00670784	0	1	2	0	449	449	N	N	N	CDP-alcohol phosphatidyltransferase superfamily protein	N N N
TGME49_207710	TGGT1_207710	0	0	0	0.00265634	0.127573	0	1	2	0	258	258	N	N	N	phosphatidylinositol synthase, putative	N N N
TGME49_237260	TGGT1_237260	0	0	0	0.00557712	0.193126	0	1	2	0	231	231	N	N	N	Coiled-coil domain containing 124 family protein	N N N
TGME49_267710	TGGT1_267710	0	0.02771	0	1.09416e-12	6.6622e-05	0	1	5	0	2082	2072	N	N	N	CPSF A subunit region protein	N N N
TGME49_224280	TGGT1_224280	0	0	0	1.24744e-14	2.00106e-08	0	1	3	0	2847	2847	N	N	N	CPSF A subunit region protein	N N N
TGME49_246330	TGGT1_246330	0	0	0	4.76839e-05	0.00844686	0	1	2	0	433	433	N	N	N	CRAL/TRIO domain-containing protein	N N N
TGME49_290730	TGGT1_290730	0	0	0	0.000142879	0.0186059	0	1	2	0	380	377	N	N	N	CS domain-containing protein	N N N
TGME49_293860	TGGT1_293860	0	0	0	0.00512574	0.184632	0	1	2	0	234	234	N	N	N	hypothetical protein	N N N
TGME49_289310	TGGT1_289310	0	0	0	2.96839e-08	2.92406e-05	0	1	2	0	916	916	N	N	N	cullin family protein	N N N
TGME49_239630	TGGT1_239630	0	0.181504	0	3.76272e-05	0.63121	0	1	7	0	445	445	N	B	N	cytidine and deoxycytidylate deaminase zinc-binding region domain-containing protein	N B N
TGME49_293390	TGGT1_293390	0	0.144592	0	9.54391e-05	0.48164	0	1	5	0	399	399	N	N	N	cytochrome C-type heme lyase, putative	N N N
TGME49_203220	TGGT1_203220	0	0	0	2.33003e-09	3.80888e-06	0	1	2	0	1144	1144	N	N	N	DEAD/DEAH box helicase domain-containing protein	N N N
TGME49_285680	TGGT1_285680	0	0	0	2.32603e-05	0.00498408	0	1	2	0	470	470	N	N	N	dihydrolipoamide acyltransferase, putative	N N N
TGME49_234360	TGGT1_234360	0	0	0	4.0788e-08	3.76269e-05	0	1	2	0	890	890	N	N	N	DNA topoisomerase I, putative	N N N
TGME49_297530	TGGT1_297530	0	0	0	2.23215e-10	2.67392e-05	0	1	3	0	1388	1278	N	N	N	DNA-directed RNA polymerase I RPA2	N N N
TGME49_207760	TGGT1_207760	0	0	0	7.16609e-11	2.23508e-07	0	1	2	0	1519	1519	N	N	N	DnaJ C terminal region domain-containing protein	N N N
TGME49_203380	TGGT1_203380	0	0	0	4.24046e-07	0.000236725	0	1	2	0	714	714	N	N	N	DnaJ domain-containing protein	N N N
TGME49_315690	TGGT1_315690	0	0	0	0.0010745	0.0731422	0	1	2	0	293	294	N	N	N	DnaJ domain-containing protein	N N N
TGME49_203450	TGGT1_203450	0	0	0	2.55756e-05	0.00534631	0	1	2	0	465	465	N	N	N	DUF3228 domain-containing protein	N N N
TGME49_312622	TGGT1_312622	0	0	0	1.07358e-07	0.0123817	0	1	4	0	814	814	N	N	N	DUF803 domain-containing protein	N N N
TGME49_315860	TGGT1_315860	0	0	0	2.85173e-20	3.92525e-11	0	1	4	0	6368	6367	N	N	N	EF hand domain-containing protein	N N N
TGME49_294330	TGGT1_294330	0	0	0	2.23586e-09	0.00124953	0	1	4	0	1148	1148	N	N	N	EGF family domain-containing protein	N N N
TGME49_275680	TGGT1_275680	0	0.104578	0	9.1289e-07	0.224859	0	1	6	0	662	662	N	N	N	hypothetical protein	N N N
TGME49_253880	TGGT1_253880	0	0	0	3.52165e-07	0.0239798	0	1	4	0	727	727	N	N	N	GNS1/SUR4 family protein	N N N
TGME49_268860	TGGT1_268860	0	0	0	3.83714e-05	0.220546	0	1	4	0	444	444	N	N	N	enolase 1	N N N
TGME49_214180	TGGT1_214180	0	0	0	1.40304e-06	0.000597236	0	1	2	0	634	634	N	N	N	ENTH domain-containing protein	N N N
TGME49_220360	TGGT1_220360	0	0	0	2.19248e-10	0.000293253	0	1	4	0	1390	1390	N	N	N	FAD binding domain-containing protein	N N N
TGME49_249320	TGGT1_249320	0	0.0898809	0	8.17732e-09	0.130097	0	1	8	0	1027	1027	N	N	N	flavodoxin domain-containing protein	N N N
TGME49_311680	TGGT1_311680	0	0	0	0.0223688	0.367687	0	1	2	0	184	184	N	N	N	FUN14 family protein	N N N
TGME49_237870	TGGT1_237870	0	0.13365	0	9.64799e-06	0.419581	0	1	6	0	518	518	N	N	N	FYVE zinc finger domain-containing protein	N N N
TGME49_315250	TGGT1_315250	0	0	0	2.29217e-06	0.0133413	0	1	3	0	603	603	N	N	N	GAMM1 protein, putative	N N N
TGME49_281490	TGGT1_281490	0	0	0	0.00134833	0.344274	0	1	3	0	284	284	N	N	N	glutamine amidotransferase subunit pdxt, putative	N N N
TGME49_275568	TGGT1_275568	0	0	0	5.71474e-06	0.0990617	0	1	4	0	548	548	N	N	N	GPI transamidase subunit PIG-U protein	N N N
TGME49_213650	TGGT1_213650	0	0	0	0.000317599	0.0325049	0	1	2	0	344	345	N	N	N	ATP-binding domain 1 family protein	N N N
TGME49_265310	TGGT1_265310	0	0.171703	0	0.000381784	0.599635	0	1	5	0	336	336	N	B	N	heat shock protein 40, putative	N B N
TGME49_295710	TGGT1_366970	0	0	0	3.92356e-22	1.61294e-12	0	1	4	0	8096	105	N	N	N	HECT-domain (ubiquitin-transferase) domain-containing protein	N N N
TGME49_222430	TGGT1_222440	0	0	0	1.86258e-11	4.50416e-06	0	1	3	0	1686	528	N	N	N	HECT-domain (ubiquitin-transferase) domain-containing protein	N N N
TGME49_243440	TGGT1_243440	0	0.0559034	0	7.73434e-09	0.0113597	0	1	5	0	1032	1032	N	N	N	histone lysine acetyltransferase GCN5-B	N N N
TGME49_261500	TGGT1_261500	0	0	0	1.3095e-05	0.00325114	0	1	2	0	501	501	N	N	N	hydrolase	N N N
TGME49_267050	TGGT1_267050	0	0.262238	0	0.00074216	0.762425	0	1	7	0	308	308	N	B	N	hydrolase, alpha/beta fold family protein	N B N
TGME49_225940	TGGT1_225940	0	0	0	0.000626591	0.0514567	0	1	2	0	315	315	N	N	N	hypothetical protein	N N N
TGME49_262120	TGGT1_262120	0	0.0489333	0	1.62964e-09	0.0048738	0	1	5	0	1179	1179	N	N	N	IQ calmodulin-binding motif domain-containing protein	N N N
TGME49_262150	TGGT1_262150	0	0	0	1.0187e-07	0.0120186	0	1	4	0	818	818	N	N	N	kelch repeat and K+ channel tetramerisation domain containing protein	N N N
TGME49_203810	TGGT1_203810	0	0	0	7.67116e-06	0.0277949	0	1	3	0	531	531	N	N	N	kelch repeat-containing protein	N N N
TGME49_272030	TGGT1_272030B	0	0	0	5.23157e-08	4.58249e-05	0	1	2	0	870	385	N	N	N	kelch repeat-containing protein	N N N
TGME49_231150	TGGT1_231150	0	0	0	9.1289e-07	0.00748781	0	1	3	0	662	660	N	N	N	hypothetical protein	N N N
TGME49_288400	TGGT1_288400	0	0	0	3.85457e-09	5.71469e-06	0	1	2	0	1096	1101	N	N	N	LETM1 family protein	N N N
TGME49_207910	TGGT1_207910	0	0	0	1.3095e-05	0.00325114	0	1	2	0	501	501	N	N	N	manganese resistance 1 protein, putative	N N N
TGME49_254520	TGGT1_254520	0	0	0	0.0594094	0.724578	0	1	3	0	153	153	N	N	N	mediator complex subunit MED11	N N N
TGME49_230100	TGGT1_230100	0	0	0	0.00128157	0.0818061	0	1	2	0	286	286	N	N	N	membrane protein, putative	N N N
TGME49_255670	TGGT1_255670	0	0	0	0.00272841	0.129589	0	1	2	0	257	219	N	N	N	methyltransferase domain-containing protein	N N N
TGME49_235880	TGGT1_235880	0	0	0	0.0475168	0.479725	0	1	2	0	160	160	N	N	N	brain protein 44 family protein	N N N
TGME49_213890	TGGT1_213890	0	0	0	2.80901e-09	0.00143706	0	1	4	0	1126	1129	N	N	N	Myb family DNA-binding domain-containing protein	N N N
TGME49_275480	TGGT1_275480	0	0	0	4.18086e-08	0.000997029	0	1	3	0	888	888	N	N	N	Myb family DNA-binding domain-containing protein	N N N
TGME49_259200	TGGT1_259200B	0	0	0	2.93749e-13	3.80888e-06	0	1	4	0	2288	1450	N	N	N	Na+/H+ exchanger NHE1	N N N
TGME49_218070	TGGT1_218070	0	0	0	1.18508e-11	5.07014e-08	0	1	2	0	1745	1742	N	N	N	hypothetical protein	N N N
TGME49_271100	TGGT1_271100	0	0	0	1.17337e-08	0.00340957	0	1	4	0	995	999	N	N	N	NUC153 domain-containing protein	N N N
TGME49_286790	TGGT1_286790	0	0	0	0.000657497	0.266584	0	1	3	0	313	313	N	N	N	nuclear factor NF2	N N N
TGME49_305750	TGGT1_305750	0	0	0	1.25863e-06	0.00917349	0	1	3	0	641	641	N	N	N	nucleolar gtp-binding protein 2, putative	N N N
TGME49_233130	TGGT1_233130	0	0	0	7.67116e-06	0.00217675	0	1	2	0	531	531	N	N	N	nucleoside transporter protein	N N N
TGME49_259690	TGGT1_259690	0	0	0	0.000555947	0.249737	0	1	3	0	320	320	N	N	N	orotidine-5-phosphate decarboxylase/orotate phosphoribosyltransferase	N N N
TGME49_290920	TGGT1_290920	0	0.0596611	0	1.62039e-08	0.0167762	0	1	5	0	967	967	N	N	N	oxidoreductase, 2OG-Fe(II) oxygenase family protein	N N N
TGME49_264760	TGGT1_264760	0	0	0	4.91628e-10	1.07919e-06	0	1	2	0	1302	1308	N	N	N	Oxysterol-binding protein	N N N
TGME49_249380	TGGT1_249380	0	0	0	2.50935e-05	0.187428	0	1	4	0	466	465	N	N	N	DHHC zinc finger domain-containing protein	N N N
TGME49_216020	TGGT1_216020	0	0	0	6.4847e-08	0.00928585	0	1	4	0	853	853	N	N	N	peptidase family c78 protein	N N N
TGME49_226420	TGGT1_226420	0	0	0	8.4654e-07	0.0383548	0	1	4	0	667	667	N	N	N	peptidase family M3 protein	N N N
TGME49_239790	TGGT1_239790	0	0.0787071	0	3.2348e-07	0.0729086	0	1	5	0	733	733	N	N	N	BRCA1 C Terminus (BRCT) domain-containing protein	N N N
TGME49_224260	TGGT1_224260	0	0.0122381	0	2.20156e-19	2.15248e-08	0	1	6	0	5657	5658	N	N	N	PHD-finger domain-containing protein	N N N
TGME49_246100	TGGT1_246100	0	0	0	0.000583121	0.0490543	0	1	2	0	318	318	N	N	N	phosducin, putative	N N N
TGME49_281980	TGGT1_281980	0	0	0	5.20831e-09	0.0020925	0	1	4	0	1068	1068	N	N	N	phosphatidate cytidylyltransferase	N N N
TGME49_261480	TGGT1_261480	0	0	0	9.5427e-08	7.36495e-05	0	1	2	0	823	540	N	N	N	phosphatidyl serine synthase	N N N
TGME49_230490	TGGT1_230490	0	0	0	5.35147e-10	0.000514646	0	1	4	0	1293	1293	N	N	N	phosphatidylinositol-4-phosphate 5-kinase	N N N
TGME49_222952	TGGT1_222952	0	0	0	0.000125623	0.0169812	0	1	2	0	386	386	N	N	N	phosphohistidine phosphatase	N N N
TGME49_245510	TGGT1_245510	0	0	0	1.27211e-13	2.15812e-06	0	1	4	0	2427	2427	N	N	N	phospholipid-translocating P-type ATPase, flippase subfamily protein	N N N
TGME49_312100	TGGT1_312100	0	0	0	6.68094e-12	3.06827e-05	0	1	4	0	1822	1822	N	N	N	plasma membrane-type Ca(2+)-ATPase A1 PMCAA1	N N N
TGME49_293510	TGGT1_293510	0	0	0	0.000110584	0.316128	0	1	4	0	392	392	N	N	N	poly(ADP-ribose) polymerase and DNA-Ligase Zn-finger region domain-containing protein	N N N
TGME49_281580	TGGT1_281580	0	0.0857241	0	7.73642e-07	0.106909	0	1	5	0	673	673	N	N	N	PP2C, putative	N N N
TGME49_293580	TGGT1_293580	0	0	0	0.0346158	0.686034	0	1	3	0	170	170	N	N	N	prefoldin subunit protein	N N N
TGME49_294420	TGGT1_294420	0	0	0	3.12258e-06	0.00110174	0	1	2	0	584	584	N	N	N	programmed cell death protein 2, c-terminal domain-containing protein	N N N
TGME49_306930	TGGT1_306930	0	0	0	0.000185508	0.0223687	0	1	2	0	368	368	N	N	N	proteasome subunit beta type 7 precursor, putative	N N N
TGME49_218530	TGGT1_218530	0	0	0	0.000310429	0.196029	0	1	3	0	345	345	N	N	N	proteasome-interacting thioredoxin domain-containing protein	N N N
TGME49_218590	TGGT1_218590	0	0	0	3.60679e-08	0.00661269	0	1	4	0	900	901	N	N	N	protein phosphatase 2C domain-containing protein	N N N
TGME49_270190	TGGT1_270190	0	0	0	1.51109e-10	0.000231494	0	1	4	0	1432	1432	N	N	N	protein phosphatase 2C domain-containing protein	N N N
TGME49_285230	TGGT1_285230	0	0	0	1.92216e-06	0.0119592	0	1	3	0	614	614	N	N	N	PRP38 family protein	N N N
TGME49_209100	TGGT1_209100	0	0.09143	0	1.47026e-06	0.139245	0	1	5	0	631	620	N	N	N	PUB domain-containing protein	N N N
TGME49_270770	TGGT1_270770	0	0	0	1.71236e-07	0.0161034	0	1	4	0	779	782	N	N	N	PWI domain-containing protein	N N N
TGME49_271610	TGGT1_271610	0	0	0	0.000159204	0.0200854	0	1	2	0	375	375	N	N	N	pyrroline-5-carboxylate reductase	N N N
TGME49_244870	TGGT1_244870B	0	0.14175	0	8.0807e-05	0.466332	0	1	5	0	407	305	N	N	N	quinone oxidoreductase, putative	N N N
TGME49_237010	TGGT1_237010	0	0.178891	0	1.18331e-06	0.623287	0	1	10	0	645	645	N	B	N	hypothetical protein	N B N
TGME49_277840	TGGT1_277840	0	0	0	0.00272841	0.425836	0	1	3	0	257	257	N	N	N	Ras family protein	N N N
TGME49_310290	TGGT1_310290	0	0	0	2.15949e-07	0.00295748	0	1	3	0	762	759	N	N	N	regulator of chromosome condensation (RCC1) repeat-containing protein	N N N
TGME49_313860	TGGT1_313860	0	0	0	4.46386e-14	5.2315e-08	0	1	3	0	2610	2631	N	N	N	regulator of chromosome condensation (RCC1) repeat-containing protein	N N N
TGME49_213900	TGGT1_213900	0	0.0799201	0	2.08064e-09	0.0782875	0	1	8	0	1155	1155	N	N	N	regulator of chromosome condensation RCC1	N N N
TGME49_210960	TGGT1_210960	0	0	0	0.000270902	0.406379	0	1	4	0	351	351	N	N	N	replication factor C subunit 4, putative	N N N
TGME49_273950	TGGT1_273950	0	0	0	0.000101638	0.116077	0	1	3	0	396	396	N	N	N	replication factor C subunit 5, putative	N N N
TGME49_213000	TGGT1_213000	0	0	0	0.000169951	0.0210323	0	1	2	0	372	372	N	N	N	replication factor C, subunit 5, putative	N N N
TGME49_308093	NA	0	0	0	6.79038e-06	0.0258469	0	1	3	0	538	0	N	N	N	rhoptry kinase family protein (incomplete catalytic triad)	N N N
TGME49_263220	TGGT1_263220	0	0.0924309	0	2.58492e-07	0.145289	0	1	6	0	749	749	N	N	N	rhoptry kinase family protein ROP21	N N N
TGME49_253330	TGGT1_253330	0	0.183636	0	0.000152445	0.637424	0	1	6	0	377	377	N	B	N	Rhoptry kinase family protein, truncated (incomplete catalytic triad)	N B N
TGME49_242800	TGGT1_242800	0	0	0	0.00251826	0.416463	0	1	3	0	260	260	N	N	N	ribosome biogenesis protein NSA2, putative	N N N
TGME49_220260	TGGT1_220260	0	0	0	2.56676e-06	0.00094873	0	1	2	0	596	596	N	N	N	hypothetical protein	N N N
TGME49_224580	TGGT1_224580	0	0	0	6.67366e-06	0.0255805	0	1	3	0	539	539	N	N	N	RNA recognition motif-containing protein	N N N
TGME49_218600	TGGT1_218600	0	0	0	2.47938e-07	0.00323647	0	1	3	0	752	752	N	N	N	RNA recognition motif-containing protein	N N N
TGME49_240710	TGGT1_240710	0	0	0	2.53832e-08	0.000712702	0	1	3	0	929	929	N	N	N	RNA recognition motif-containing protein	N N N
TGME49_205180	TGGT1_205180	0	0	0	0.00174309	0.0990617	0	1	2	0	274	274	N	N	N	RNA recognition motif-containing protein	N N N
TGME49_208350	TGGT1_208350	0	0	0	0.00018148	0.0220264	0	1	2	0	369	369	N	N	N	hypothetical protein	N N N
TGME49_215290	TGGT1_215290	0	0	0	4.151e-05	0.0727532	0	1	3	0	440	440	N	N	N	saccharopine dehydrogenase domain-containing protein	N N N
TGME49_208850	TGGT1_208850	0	0	0	0.018606	0.341401	0	1	2	0	190	190	N	N	N	SAG-related sequence SRS11	N N N
TGME49_320180	TGGT1_320180	0	0	0	9.74591e-05	0.014166	0	1	2	0	398	398	N	N	N	SAG-related sequence SRS16C	N N N
TGME49_301160	TGGT1_301160	0	0.145688	0	0.000101638	0.487386	0	1	5	0	396	396	N	N	N	SAG-related sequence SRS19C	N N N
TGME49_316900	TGGT1_316900	0	0	0	1.29182e-07	0.0137471	0	1	4	0	800	800	N	N	N	Sas10 C-terminal domain-containing protein	N N N
TGME49_294730	TGGT1_294730	0	0	0	7.38656e-13	7.09179e-06	0	1	4	0	2142	2142	N	N	N	hypothetical protein	N N N
TGME49_226510	TGGT1_226510	0	0	0	6.06389e-11	1.05477e-05	0	1	3	0	1539	1540	N	N	N	Sec23/Sec24 trunk domain-containing protein	N N N
TGME49_286210	TGGT1_286210	0	0	0	0.000364528	0.0357241	0	1	2	0	338	338	N	N	N	protein phosphatase 4, catalytic subunit	N N N
TGME49_305820	TGGT1_305820	0	0	0	0.00238785	0.614629	0	1	4	0	262	262	N	N	N	SGS domain-containing protein	N N N
TGME49_280610	TGGT1_280610	0	0	0	4.98557e-06	0.0214682	0	1	3	0	556	556	N	N	N	signal recognition particle receptor alpha subunit	N N N
TGME49_229210	TGGT1_229210	0	0	0	0.00295749	0.435262	0	1	3	0	254	254	N	N	N	small nuclear ribonucleoprotein polypeptide A', putative	N N N
TGME49_299060	TGGT1_299060	0	0	0	9.5427e-08	0.00172809	0	1	3	0	823	823	N	N	N	sodium/hydrogen exchanger NHE2	N N N
TGME49_228000	TGGT1_228000	0	0	0	0.0041028	0.473345	0	1	3	0	242	242	N	N	N	splicing factor 3A subunit 2, putative	N N N
TGME49_224720	TGGT1_224720	0	0	0	4.89944e-07	0.00503082	0	1	3	0	704	704	N	N	N	SPOC domain-containing protein	N N N
TGME49_209860	TGGT1_209860	0	0	0	5.71067e-05	0.0862804	0	1	3	0	424	424	N	N	N	SRP40, C-terminal domain-containing protein	N N N
TGME49_231000	TGGT1_231000	0	0.0673189	0	6.16355e-08	0.0331237	0	1	5	0	857	857	N	N	N	START domain-containing protein	N N N
TGME49_230010	TGGT1_230010	0	0	0	5.25135e-10	0.000508591	0	1	4	0	1295	1295	N	N	N	hypothetical protein	N N N
TGME49_316330	TGGT1_316330	0	0.201018	0	0.00124953	0.68059	0	1	5	0	287	287	N	B	N	superoxide dismutase SOD2	N B N
TGME49_316350	TGGT1_316350	0	0	0	0.00011295	0.122338	0	1	3	0	391	391	N	N	N	hypothetical protein	N N N
TGME49_247330	TGGT1_247330	0	0	0	4.05915e-12	2.20833e-05	0	1	4	0	1891	1940	N	N	N	hypothetical protein	N N N
TGME49_211710	TGGT1_211710	0	0	0	0.0368695	0.441573	0	1	2	0	168	168	N	N	N	TB2/DP1, HVA22 family protein	N N N
TGME49_216430	TGGT1_216430	0	0	0	7.80648e-16	1.54745e-11	0	1	2	0	3420	3409	N	N	N	TBC domain-containing protein	N N N
TGME49_258826	TGGT1_258826	0	0	0	9.46008e-09	0.000364526	0	1	3	0	1014	1014	N	N	N	hypothetical protein	N N N
TGME49_266620	TGGT1_266620	0	0	0	0.0111597	0.272788	0	1	2	0	207	207	N	N	N	thioredoxin domain-containing protein	N N N
TGME49_306970	TGGT1_306970	0	0	0	0.00178891	0.376651	0	1	3	0	273	273	N	N	N	thymidylate kinase	N N N
TGME49_299200	TGGT1_299200	0	0	0	0.020396	0.641589	0	1	3	0	187	187	N	N	N	Bet3 transport protein, putative	N N N
TGME49_318260	TGGT1_318260	0	0	0	3.93762e-09	5.81356e-06	0	1	2	0	1094	1094	N	N	N	transcription initiation factor TFIID subunit TAF5	N N N
TGME49_226720	TGGT1_226720	0	0	0	0.00178891	0.376651	0	1	3	0	273	273	N	N	N	translin family protein	N N N
TGME49_209080	TGGT1_209080	0	0	0	0.00741631	0.223775	0	1	2	0	221	221	N	N	N	transport protein particle (trapp) component, bet3 protein	N N N
TGME49_235150	TGGT1_235150	0	0	0	4.42892e-06	0.0879024	0	1	4	0	563	563	N	N	N	transporter, major facilitator family protein	N N N
TGME49_316280	TGGT1_316280	0	0	0	7.67116e-06	0.0277949	0	1	3	0	531	531	N	N	N	transporter, major facilitator family protein	N N N
TGME49_263470	TGGT1_263470	0	0	0	0.00226467	0.116077	0	1	2	0	264	264	N	N	N	ubiquitin carboxyl-terminal hydrolase UCHL3	N N N
TGME49_304770	TGGT1_304770	0	0	0	0.0557312	0.503658	0	1	2	0	155	155	N	N	N	ubiquitin-conjugating enzyme subfamily protein	N N N
TGME49_316150	TGGT1_316150	0	0	0	9.90996e-13	6.44446e-09	0	1	2	0	2097	2096	N	N	N	ULK kinase	N N N
TGME49_301400	TGGT1_301400	0	0.178377	0	3.40751e-13	0.621688	0	1	35	0	2264	2264	N	B	N	hypothetical protein	N B N
TGME49_233220	TGGT1_233220	0	0.101626	0	1.03195e-10	0.204719	0	1	13	0	1476	1476	N	N	N	hypothetical protein	N N N
TGME49_241170	TGGT1_241170	0	0.0633484	0	6.3491e-10	0.0236899	0	1	7	0	1275	1275	N	N	N	hypothetical protein	N N N
TGME49_319300	TGGT1_319300	0	0.0798904	0	9.78545e-09	0.0781535	0	1	7	0	1011	1011	N	N	N	hypothetical protein	N N N
TGME49_227990	TGGT1_227990	0	0.0764981	0	3.39289e-08	0.0636719	0	1	6	0	905	900	N	N	N	hypothetical protein	N N N
TGME49_226580	TGGT1_226580	0	0.182186	0	0.000142879	0.633223	0	1	6	0	380	380	N	B	N	hypothetical protein	N B N
TGME49_222400	TGGT1_222400	0	0.110416	0	1.56528e-06	0.265354	0	1	6	0	627	628	N	N	N	hypothetical protein	N N N
TGME49_208010	TGGT1_208010	0	0.146675	0	2.2398e-05	0.492493	0	1	6	0	472	472	N	N	N	hypothetical protein	N N N
TGME49_241240	TGGT1_241240	0	0.0980606	0	4.7594e-07	0.180959	0	1	6	0	706	474	N	N	N	hypothetical protein	N N N
TGME49_252340	TGGT1_252340	0	0.0556965	0	8.64176e-10	0.0111048	0	1	6	0	1243	1243	N	N	N	hypothetical protein	N N N
TGME49_225380	TGGT1_225380	0	0.154879	0	3.61847e-05	0.53223	0	1	6	0	447	447	N	B	N	hypothetical protein	N B N
TGME49_289150	TGGT1_289150	0	0.0690926	0	1.08349e-08	0.0380529	0	1	6	0	1002	1002	N	N	N	hypothetical protein	N N N
TGME49_273885	TGGT1_273885	0	0.0839161	0	9.29725e-08	0.0974981	0	1	6	0	825	824	N	N	N	hypothetical protein	N N N
TGME49_211250	TGGT1_211250	0	0.20979	0	0.00169852	0.698033	0	1	5	0	275	275	N	B	N	hypothetical protein	N B N
TGME49_229030	TGGT1_229030	0	0.253036	0	0.00607133	0.754824	0	1	5	0	228	228	N	B	N	hypothetical protein	N B N
TGME49_268260	TGGT1_268260	0	0.0720254	0	1.27476e-07	0.0472151	0	1	5	0	801	801	N	N	N	hypothetical protein	N N N
TGME49_293320	TGGT1_293320	0	0.0310675	0	5.17976e-12	0.000172191	0	1	5	0	1857	1860	N	N	N	hypothetical protein	N N N
TGME49_253570	TGGT1_253570	0	0	0	0.000583121	0.484513	0	1	4	0	318	318	N	N	N	hypothetical protein	N N N
TGME49_220890	TGGT1_220890	0	0	0	3.15847e-05	0.204951	0	1	4	0	454	454	N	N	N	hypothetical protein	N N N
TGME49_310360	TGGT1_310360	0	0	0	0.00680448	0.690896	0	1	4	0	224	224	N	N	N	hypothetical protein	N N N
TGME49_212960	TGGT1_212960B	0	0	0	6.58126e-05	0.2672	0	1	4	0	417	370	N	N	N	hypothetical protein	N N N
TGME49_224960	TGGT1_224960	0	0	0	0.00357633	0.646403	0	1	4	0	247	247	N	N	N	hypothetical protein	N N N
TGME49_268580	TGGT1_268580	0	0	0	2.07743e-05	0.173799	0	1	4	0	476	476	N	N	N	hypothetical protein	N N N
TGME49_244280	TGGT1_244280	0	0	0	0.127573	0.794161	0	1	4	0	129	129	N	N	N	hypothetical protein	N N N
TGME49_209280	TGGT1_209280	0	0	0	3.67937e-11	9.34632e-05	0	1	4	0	1600	1602	N	N	N	hypothetical protein	N N N
TGME49_288030	TGGT1_288030	0	0	0	8.59906e-05	0.291984	0	1	4	0	404	404	N	N	N	hypothetical protein	N N N
TGME49_287270	TGGT1_287270	0	0	0	4.89944e-07	0.0286763	0	1	4	0	704	704	N	N	N	hypothetical protein	N N N
TGME49_263440	TGGT1_263440	0	0	0	2.4058e-06	0.0137471	0	1	3	0	600	600	N	N	N	hypothetical protein	N N N
TGME49_323110	NA	0	0	0	0.000373049	0.212116	0	1	3	0	337	0	N	N	N	hypothetical protein	N N N
TGME49_267740	TGGT1_267740	0	0	0	0.000348107	0.205963	0	1	3	0	340	340	N	N	N	hypothetical protein	N N N
TGME49_213910	TGGT1_213910	0	0	0	8.77968e-05	0.107816	0	1	3	0	403	403	N	N	N	hypothetical protein	N N N
TGME49_320010	TGGT1_320010	0	0	0	1.67807e-08	0.000538586	0	1	3	0	964	964	N	N	N	hypothetical protein	N N N
TGME49_201270	TGGT1_201270	0	0	0	1.67807e-08	0.000538586	0	1	3	0	964	964	N	N	N	hypothetical protein	N N N
TGME49_203400	TGGT1_203400	0	0	0	3.33538e-06	0.0168101	0	1	3	0	580	265	N	N	N	hypothetical protein	N N N
TGME49_266080	TGGT1_266080	0	0	0	3.47202e-07	0.00402802	0	1	3	0	728	728	N	N	N	hypothetical protein	N N N
TGME49_275990	TGGT1_275990	0	0	0	1.71423e-09	0.000112155	0	1	3	0	1174	1172	N	N	N	hypothetical protein	N N N
TGME49_255880	TGGT1_255880	0	0	0	1.53711e-07	0.00236682	0	1	3	0	787	787	N	N	N	hypothetical protein	N N N
TGME49_319510	TGGT1_319510	0	0	0	0.00134833	0.344274	0	1	3	0	284	284	N	N	N	hypothetical protein	N N N
TGME49_269260	TGGT1_269260	0	0	0	1.12998e-06	0.00857049	0	1	3	0	648	648	N	N	N	hypothetical protein	N N N
TGME49_251460	TGGT1_360050	0	0	0	9.15634e-11	1.41703e-05	0	1	3	0	1490	125	N	N	N	hypothetical protein	N N N
TGME49_312618	TGGT1_312618	0	0	0	7.03043e-06	0.0263884	0	1	3	0	536	536	N	N	N	hypothetical protein	N N N
TGME49_312140	TGGT1_312140	0	0	0	1.97762e-08	0.000602024	0	1	3	0	950	944	N	N	N	hypothetical protein	N N N
TGME49_223500	TGGT1_223500	0	0	0	3.25351e-09	0.000174974	0	1	3	0	1112	1112	N	N	N	hypothetical protein	N N N
TGME49_245450	TGGT1_245450	0	0	0	0.108961	0.759338	0	1	3	0	134	134	N	N	N	hypothetical protein	N N N
TGME49_216720	TGGT1_216720	0	0	0	0.0230703	0.652516	0	1	3	0	183	183	N	N	N	hypothetical protein	N N N
TGME49_314480	TGGT1_314480	0	0	0	8.71258e-08	0.00162693	0	1	3	0	830	830	N	N	N	hypothetical protein	N N N
TGME49_247410	TGGT1_247410	0	0	0	0.140115	0.636027	0	1	2	0	126	126	N	N	N	hypothetical protein	N N N
TGME49_297340	TGGT1_297340	0	0	0	1.44419e-09	2.58765e-06	0	1	2	0	1191	1191	N	N	N	hypothetical protein	N N N
TGME49_213790	TGGT1_213790	0	0	0	1.0504e-11	4.58839e-08	0	1	2	0	1761	1774	N	N	N	hypothetical protein	N N N
TGME49_253690	TGGT1_253690	0	0	0	0.173799	0.664477	0	1	2	0	119	119	N	N	N	hypothetical protein	N N N
TGME49_215610	TGGT1_215610	0	0	0	0.220547	0.694488	0	1	2	0	111	111	N	N	N	hypothetical protein	N N N
TGME49_235670	TGGT1_235670	0	0	0	4.81927e-06	0.00153211	0	1	2	0	558	558	N	N	N	hypothetical protein	N N N
TGME49_220120	TGGT1_220128	0	0	0	0.00059724	0.0498421	0	1	2	0	317	236	N	N	N	hypothetical protein	N N N
TGME49_313070	TGGT1_313070	0	0	0	0.000409334	0.0386593	0	1	2	0	333	333	N	N	N	hypothetical protein	N N N
TGME49_221180	TGGT1_221180	0	0	0	1.98891e-07	0.000131112	0	1	2	0	768	791	N	N	N	hypothetical protein	N N N
TGME49_286270	TGGT1_286270	0	0	0	1.31845e-19	8.8082e-15	0	1	2	0	5829	5711	N	N	N	hypothetical protein	N N N
TGME49_217550	TGGT1_217550	0	0	0	0.00527169	0.187428	0	1	2	0	233	194	N	N	N	hypothetical protein	N N N
TGME49_275460	TGGT1_275460	0	0	0	0.00131449	0.0831239	0	1	2	0	285	285	N	N	N	hypothetical protein	N N N
TGME49_232260	TGGT1_232260	0	0	0	0.000779242	0.0594093	0	1	2	0	306	306	N	N	N	hypothetical protein	N N N
TGME49_258462	TGGT1_258462	0	0	0	0.000482275	0.0431942	0	1	2	0	326	326	N	N	N	hypothetical protein	N N N
TGME49_222360	TGGT1_222360	0	0	0	1.83261e-07	0.000122971	0	1	2	0	774	774	N	N	N	hypothetical protein	N N N
TGME49_246178	TGGT1_246178	0	0	0	0.000142879	0.0186059	0	1	2	0	380	380	N	N	N	hypothetical protein	N N N
TGME49_244550	TGGT1_244550	0	0	0	1.47026e-06	0.000619107	0	1	2	0	631	631	N	N	N	hypothetical protein	N N N
TGME49_318460	TGGT1_318460	0	0	0	9.63686e-11	2.85022e-07	0	1	2	0	1484	1484	N	N	N	P-type ATPase of unknown pump specificity (type V) protein	N N N
TGME49_288460	TGGT1_288460	0	0	0	6.98145e-12	3.27103e-08	0	1	2	0	1816	1816	N	N	N	hypothetical protein	N N N
TGME49_275400	TGGT1_275400	0	0	0	7.56435e-09	9.82108e-06	0	1	2	0	1034	1034	N	N	N	hypothetical protein	N N N
TGME49_263080	TGGT1_263080	0	0	0	0.112466	0.605849	0	1	2	0	133	133	N	N	N	hypothetical protein	N N N
TGME49_218830	TGGT1_218830	0	0	0	1.09314e-09	2.06515e-06	0	1	2	0	1219	1216	N	N	N	hypothetical protein	N N N
TGME49_261475	TGGT1_261475	0	0	0	0.00433616	0.168589	0	1	2	0	240	239	N	N	N	hypothetical protein	N N N
TGME49_276220	TGGT1_276220	0	0	0	1.03544e-08	1.26283e-05	0	1	2	0	1006	1005	N	N	N	hypothetical protein	N N N
TGME49_233890	TGGT1_233890	0	0	0	6.66622e-07	0.000336311	0	1	2	0	683	683	N	N	N	hypothetical protein	N N N
TGME49_271740	TGGT1_271740	0	0	0	2.11844e-12	1.21426e-08	0	1	2	0	1984	1992	N	N	N	hypothetical protein	N N N
TGME49_254300	TGGT1_254300	0	0	0	9.38778e-12	4.18081e-08	0	1	2	0	1776	1776	N	N	N	hypothetical protein	N N N
TGME49_251890	TGGT1_251890	0	0	0	2.15997e-11	8.32657e-08	0	1	2	0	1667	1667	N	N	N	hypothetical protein	N N N
TGME49_251590	TGGT1_251590	0	0	0	1.0187e-07	7.75376e-05	0	1	2	0	818	825	N	N	N	hypothetical protein	N N N
TGME49_211630	TGGT1_211630	0	0	0	0.00935401	0.250915	0	1	2	0	213	213	N	N	N	hypothetical protein	N N N
TGME49_295340	TGGT1_295340	0	0	0	0.000142879	0.137234	0	1	3	0	380	380	N	N	N	UV excision repair protein Rad23 protein	N N N
TGME49_246560	TGGT1_246560	0	0	0	0.119797	0.614629	0	1	2	0	131	131	N	N	N	vacuolar ATP synthase subunit g, putative	N N N
TGME49_320670	TGGT1_320670	0	0.0752508	0	2.82835e-08	0.0587795	0	1	6	0	920	920	N	N	N	vacuolar protein sorting 16, putative	N N N
TGME49_252490	TGGT1_252490	0	0	0	0.0125676	0.726125	0	1	4	0	203	203	N	N	N	vacuolar protein sorting 29, putative	N N N
TGME49_290720	TGGT1_290720	0	0.0541204	0	5.32265e-09	0.00929943	0	1	5	0	1066	1066	N	N	N	vacuolar proton translocating ATPase subunit, putative	N N N
TGME49_205130	TGGT1_205130	0	0	0	3.27972e-18	3.51499e-11	0	1	3	0	4817	4815	N	N	N	hypothetical protein	N N N
TGME49_210390	TGGT1_210390	0	0	0	6.22778e-06	0.103077	0	1	4	0	543	549	N	N	N	WD domain, G-beta repeat-containing protein	N N N
TGME49_200280	TGGT1_200280	0	0	0	2.02485e-08	0.000611723	0	1	3	0	948	948	N	N	N	WD domain, G-beta repeat-containing protein	N N N
TGME49_243540	TGGT1_243540	0	0	0	4.42762e-07	0.00471324	0	1	3	0	711	711	N	N	N	WD domain, G-beta repeat-containing protein	N N N
TGME49_201710	TGGT1_201710	0	0	0	5.07101e-06	0.0216897	0	1	3	0	555	559	N	N	N	WD domain, G-beta repeat-containing protein	N N N
TGME49_254480	TGGT1_254480	0	0	0	1.04575e-07	7.91539e-05	0	1	2	0	816	816	N	N	N	WD domain, G-beta repeat-containing protein	N N N
TGME49_234610	TGGT1_234610	0	0	0	5.04389e-07	0.0291279	0	1	4	0	702	702	N	N	N	WD-40 repeat protein	N N N
TGME49_294220	TGGT1_294220	0	0	0	2.29217e-06	0.000870151	0	1	2	0	603	603	N	N	N	hypothetical protein	N N N
TGME49_236840	TGGT1_236840	0	0	0	0.000169951	0.358821	0	1	4	0	372	372	N	N	N	zinc finger (C-x8-C-x5-C-x3-H)-2, putative	N N N
TGME49_311100	TGGT1_311100	0	0.062709	0	2.82835e-08	0.0223687	0	1	5	0	920	919	N	N	N	zinc finger (CCCH type) motif-containing protein	N N N
TGME49_268570	TGGT1_268570	0	0	0	3.48013e-05	0.00670784	0	1	2	0	449	449	N	N	N	zinc finger (CCCH type) motif-containing protein	N N N
TGME49_254030	TGGT1_254030	0	0	0	0.179146	0.668382	0	1	2	0	118	118	N	N	N	zinc finger CDGSH-type domain-containing protein	N N N
TGME49_281520	TGGT1_281520	0	0	0	0.00018148	0.0220264	0	1	2	0	369	369	N	N	N	zinc finger, C3HC4 type (RING finger) domain-containing protein	N N N
TGME49_290970	TGGT1_290970	0	0	0	0	0.0786011	0	0	4	0	577	577	N	N	N	8-amino-7-oxononanoate synthase	N N N
TGME49_209190	TGGT1_209190	0	0	0	0	9.54384e-05	0	0	2	0	798	798	N	N	N	ABC transporter transmembrane region domain-containing protein	N N N
TGME49_273360	TGGT1_273360	0	0	0	0	3.25379e-06	0	0	2	0	1163	1163	N	N	N	ABC transporter transmembrane region domain-containing protein	N N N
TGME49_203940	TGGT1_203940	0	0	0	0	2.55754e-05	0	0	3	0	1395	1395	N	N	N	ABC1 protein	N N N
TGME49_305450	TGGT1_305450	0	0.177857	0	0	0.620055	0	0	8	0	519	519	N	B	N	acetyltransferase, GNAT family protein	N B N
TGME49_225990	TGGT1_225990	0	0	0	0	0.00320734	0	0	2	0	502	502	N	N	N	acyl transferase domain-containing protein	N N N
TGME49_217050	TGGT1_217050	0	0	0	0	2.34823e-06	0	0	2	0	1203	1212	N	N	N	ADA2-A transcriptional co-activator SAGA component	N N N
TGME49_309370	TGGT1_309370	0	0	0	0	3.3044e-05	0	0	3	0	1355	1355	N	N	N	adaptin n terminal region domain-containing protein	N N N
TGME49_273920	TGGT1_273920	0	0	0	0	0.0261162	0	0	3	0	537	537	N	N	N	aldose reductase, putative	N N N
TGME49_214260	TGGT1_214260	0	0.0336398	0	0	0.000324945	0	0	5	0	1715	1715	N	N	N	alpha-glucan water dikinase 1, putative	N N N
TGME49_210980	TGGT1_210980	0	0	0	0	0.0219136	0	0	3	0	554	554	N	N	N	alternative splicing type 3 and, putative	N N N
TGME49_254510	TGGT1_254510	0	0	0	0	0.0103151	0	0	3	0	629	626	N	N	N	ankyrin repeat-containing protein	N N N
TGME49_227900	TGGT1_227900	0	0	0	0	4.99546e-05	0	0	3	0	1292	1292	N	N	N	AP2 domain transcription factor AP2X-1	N N N
TGME49_250800	TGGT1_250800	0	0	0	0	7.70673e-08	0	0	2	0	1679	1679	N	N	N	AP2 domain transcription factor AP2XII-8	N N N
TGME49_314410	TGGT1_314410	0	0	0	0	2.83848e-09	0	0	2	0	2250	2247	N	N	N	aquarius, putative	N N N
TGME49_217020	TGGT1_217020	0	0	0	0	0.000253194	0	0	2	0	708	708	N	N	N	ATPase, AFG1 family protein	N N N
TGME49_205570	TGGT1_205570	0	0.107501	0	0	0.245068	0	0	6	0	644	644	N	N	N	hypothetical protein	N N N
TGME49_259020	TGGT1_259020	0	0	0	0	0.198967	0	0	2	0	229	229	N	N	N	bradyzoite antigen BAG1	N N N
TGME49_232520	TGGT1_232520	0	0	0	0	0.297909	0	0	4	0	401	401	N	N	N	brix domain-containing protein	N N N
TGME49_273840	TGGT1_273840	0	0	0	0	0.000377388	0	0	2	0	673	673	N	N	N	brix domain-containing protein	N N N
TGME49_243610	TGGT1_243610	0	0	0	0	4.03016e-05	0	0	2	0	883	883	N	N	N	C-5 cytosine-specific DNA methylase superfamily protein	N N N
TGME49_261960	TGGT1_261960	0	0	0	0	2.25556e-06	0	0	2	0	1208	1216	N	N	N	hypothetical protein	N N N
TGME49_221170	TGGT1_221170	0	0	0	0	0.00857049	0	0	2	0	432	432	N	N	N	CAAX metallo endopeptidase	N N N
TGME49_233930	TGGT1_233930	0	0	0	0	1.43439e-05	0	0	2	0	992	992	N	N	N	CAF1 family ribonuclease	N N N
TGME49_310320	TGGT1_310320	0	0	0	0	0.001188	0	0	2	0	578	578	N	N	N	calreticulin family protein	N N N
TGME49_253940	TGGT1_253940	0	0	0	0	0.00136559	0	0	2	0	567	567	N	N	N	CAM Kinase family, incomplete catalytic triad	N N N
TGME49_209985	NA	0	0.101037	0	0	0.200747	0	0	5	0	571	0	N	N	N	cAMP-dependent protein kinase	N N N
TGME49_221490	TGGT1_221490	0	0	0	0	0.660531	0	0	3	0	180	180	N	N	N	cell cycle regulator protein	N N N
TGME49_230590	TGGT1_230590	0	0	0	0	0.00530885	0	0	4	0	931	931	N	N	N	chitobiosyldiphosphodolichol beta-mannosyltransferase	N N N
TGME49_219440	TGGT1_219440	0	0	0	0	4.00455e-06	0	0	3	0	1707	1707	N	N	N	hypothetical protein	N N N
TGME49_207390	TGGT1_207390	0	0	0	0	0.00262106	0	0	2	0	517	517	N	N	N	coatomer protein complex, gamma sub-unit, putative	N N N
TGME49_309240	TGGT1_309240	0	0	0	0	1.63318e-07	0	0	2	0	1565	1550	N	N	N	CorA family Mg2+ transporter protein	N N N
TGME49_265390	TGGT1_265390	0	0	0	0	0.00223494	0	0	2	0	529	533	N	N	N	hypothetical protein	N N N
TGME49_316660	TGGT1_316660	0	0	0	0	8.599e-05	0	0	2	0	808	808	N	N	N	cullin family protein	N N N
TGME49_200430	TGGT1_200430	0	0.112242	0	0	0.278076	0	0	5	0	514	514	N	N	N	cytidine and deoxycytidylate deaminase zinc-binding region domain-containing protein	N N N
TGME49_280730	TGGT1_280730	0	0	0	0	0.094945	0	0	3	0	415	415	N	N	N	cytosolic fe-s cluster assembling factor nbp35, putative	N N N
TGME49_309570	TGGT1_309570	0	0.0686813	0	0	0.0368694	0	0	5	0	840	834	N	N	N	DEAD/DEAH box helicase domain-containing protein	N N N
TGME49_221660	TGGT1_221660	0	0	0	0	2.66308e-08	0	0	2	0	1850	1850	N	N	N	DEAD/DEAH box helicase domain-containing protein	N N N
TGME49_278740	TGGT1_278740	0	0	0	0	0.00595757	0	0	3	0	686	686	N	N	N	diaminopimelate decarboxylase	N N N
TGME49_210790	TGGT1_210790	0	0.0974532	0	0	0.17699	0	0	5	0	592	592	N	N	N	dihydroorotate dehydrogenase reveal, putative	N N N
TGME49_245500	TGGT1_245500	0	0	0	0	2.1868e-08	0	0	2	0	1883	1883	N	N	N	dipeptidyl peptidase iv (dpp iv) n-terminal region domain-containing protein	N N N
TGME49_249920	TGGT1_249920	0	0	0	0	0.370665	0	0	3	0	275	275	N	N	N	diphthine synthase, putative	N N N
TGME49_250060	TGGT1_250060	0	0	0	0	0.0305279	0	0	2	0	348	348	N	N	N	DNA-directed RNA polymerase I RPA12	N N N
TGME49_238190	TGGT1_238190	0	0	0	0	0.0455431	0	0	3	0	484	484	N	N	N	DNA-directed RNA polymerase II RPB3	N N N
TGME49_292300	TGGT1_292300	0	0	0	0	0.000118684	0	0	3	0	1166	1165	N	N	N	DNA-directed RNA polymerase III RPC8	N N N
TGME49_225260	TGGT1_356300	0	0	0	0	2.07326e-08	0	0	2	0	1892	821	N	N	N	DNA-directed RNA polymerase II RPB1	N N N
TGME49_253650	TGGT1_253650	0	0	0	0	0.000242083	0	0	2	0	712	712	N	N	N	DnaJ C terminal region domain-containing protein	N N N
TGME49_226068	TGGT1_226068	0	0	0	0	0.00731035	0	0	2	0	443	443	N	N	N	DnaJ domain-containing protein	N N N
TGME49_255980	TGGT1_255980	0	0	0	0	0.000390737	0	0	2	0	670	670	N	N	N	hypothetical protein	N N N
TGME49_229630	TGGT1_229630	0	0	0	0	6.76947e-14	0	0	2	0	5072	4638	N	N	N	eIF2 kinase IF2K-A (incomplete catalytic triad)	N N N
TGME49_218790	TGGT1_218790	0	0	0	0	4.58249e-05	0	0	2	0	870	867	N	N	N	elongation factor G C-terminus domain-containing protein	N N N
TGME49_260170	TGGT1_260170	0	0	0	0	0.0010393	0	0	3	0	883	883	N	N	N	elongation factor EF-G, putative	N N N
TGME49_228250	TGGT1_228250	0	0	0	0	4.77859e-06	0	0	2	0	1117	1118	N	N	N	elongation factor Tu GTP binding domain-containing protein	N N N
TGME49_302050	NA	0	0	0	0	0.0135426	0	0	2	0	401	0	N	N	N	elongation factor tu, apicoplast, putative	N N N
TGME49_249030	TGGT1_249030	0	0	0	0	0.0250564	0	0	3	0	541	541	N	N	N	endonuclease/exonuclease/phosphatase family protein	N N N
TGME49_243590	TGGT1_243590	0	0	0	0	5.02805e-06	0	0	2	0	1111	769	N	N	N	endonuclease/exonuclease/phosphatase family protein	N N N
TGME49_313240	TGGT1_313240	0	0	0	0	0.0155059	0	0	4	0	784	784	N	N	N	ethylene-responsive RNA helicase, putative	N N N
TGME49_313060	TGGT1_313060	0	0	0	0	0.000211778	0	0	2	0	724	724	N	N	N	eukaryotic translation initiation factor 2B, putative	N N N
TGME49_267560	TGGT1_267560	0	0	0	0	0.000236725	0	0	4	0	1428	1410	N	N	N	folate-binding protein YgfZ protein	N N N
TGME49_209800	TGGT1_209800	0	0	0	0	0.0980167	0	0	3	0	412	412	N	N	N	formate/nitrite transporter protein	N N N
TGME49_270800	TGGT1_270800	0	0	0	0	0.0156235	0	0	4	0	783	692	N	N	N	GAF domain-containing protein	N N N
TGME49_292020	TGGT1_292020	0	0	0	0	6.99151e-14	0	0	3	0	7591	7440	N	N	N	GCC2 and GCC3 domain-containing protein	N N N
TGME49_249630	TGGT1_249630	0	0	0	0	0.0743218	0	0	3	0	438	323	N	N	N	glutathione S-transferase, N-terminal domain-containing protein	N N N
TGME49_244150	TGGT1_244150	0	0	0	0	0.0253171	0	0	2	0	360	360	N	N	N	glycerate kinase	N N N
TGME49_263270	TGGT1_263270	0	0	0	0	0.00844686	0	0	4	0	866	866	N	N	N	glycerophosphodiester phosphodiesterase family protein	N N N
TGME49_290980	TGGT1_290980	0	0	0	0	0.00129791	0	0	2	0	571	571	N	N	N	glycine C-acetyltransferase, putative	N N N
TGME49_209960	TGGT1_209960	0	0	0	0	6.44352e-08	0	0	2	0	1707	1707	N	N	N	glycosyltransferase	N N N
TGME49_203490	TGGT1_203490	0	0	0	0	0.0291279	0	0	4	0	702	701	N	N	N	GNL3L/Grn1 GTPase	N N N
TGME49_285720	TGGT1_285720	0	0	0	0	0.00869604	0	0	2	0	431	429	N	N	N	ATP binding protein, putative	N N N
TGME49_215090	TGGT1_409800	0	0	0	0	0.0623284	0	0	2	0	303	41	N	N	N	ATP binding protein, putative	N N N
TGME49_224600	TGGT1_224600	0	0	0	0	0.209535	0	0	4	0	451	451	N	N	N	GTP binding protein	N N N
TGME49_254370	TGGT1_254370	0	0.013211	0	0	5.01335e-08	0	0	5	0	4367	4367	N	N	N	guanylyl cyclase	N N N
TGME49_217010	TGGT1_217010	0	0	0	0	0.0195789	0	0	3	0	565	572	N	N	N	hypothetical protein	N N N
TGME49_201150	TGGT1_201150	0	0.0469759	0	0	0.00371345	0	0	8	0	1965	1965	N	N	N	heavy metal translocating P-type ATPase subfamily protein	N N N
TGME49_202230	TGGT1_202230	0	0.039733	0	0	0.00114687	0	0	5	0	1452	1452	N	N	N	histone deacetylase HDAC5	N N N
TGME49_262750	TGGT1_262750	0	0	0	0	0.00248494	0	0	2	0	521	521	N	N	N	histone lysine methyltransferase, SET, putative	N N N
TGME49_243580	TGGT1_243580	0	0	0	0	0.0959584	0	0	2	0	276	276	N	N	N	Hit family protein involved in cell-cycle regulation, putative	N N N
TGME49_290900	TGGT1_290900	0	0	0	0	0.0653924	0	0	2	0	300	300	N	N	N	hydrolase, NUDIX family protein	N N N
TGME49_214620	TGGT1_214620	0	0	0	0	0.00120307	0	0	2	0	577	577	N	N	N	hypoxia- inducible factor prolyl hydroxylase (phd2), putative	N N N
TGME49_237560	TGGT1_237560	0	0	0	0	0.230341	0	0	2	0	219	219	N	N	N	iron-sulfur cluster protein ISCU	N N N
TGME49_250955	NA	0	0	0	0	6.78568e-05	0	0	2	0	831	0	N	N	N	KRUF family protein	N N N
TGME49_246960	TGGT1_246960	0	0	0	0	0.000121667	0	0	2	0	775	775	N	N	N	hypothetical protein	N N N
TGME49_291040	TGGT1_291040	0	0	0	0	0.465376	0	0	4	0	326	326	N	N	N	lactate dehydrogenase LDH2	N N N
TGME49_314900	TGGT1_314900	0	0	0	0	0.0539795	0	0	3	0	468	468	N	N	N	LisH protein	N N N
TGME49_311750	TGGT1_311750	0	0	0	0	0.14454	0	0	2	0	250	250	N	N	N	mago binding protein	N N N
TGME49_222920	TGGT1_222920	0	0	0	0	0.574279	0	0	2	0	140	140	N	N	N	mbp-1 interacting protein-2a family protein	N N N
TGME49_261720	TGGT1_261720	0	0	0	0	0.00680445	0	0	2	0	448	448	N	N	N	metal cation transporter, ZIP family protein	N N N
TGME49_248850	TGGT1_248850	0	0	0	0	0.0108346	0	0	2	0	416	416	N	N	N	methionine aminopeptidase	N N N
TGME49_305460	TGGT1_305460	0	0	0	0	0.00433614	0	0	2	0	480	480	N	N	N	methionine aminopeptidase 2, putative	N N N
TGME49_235990	TGGT1_235990	0	0.0463765	0	0	0.00340493	0	0	5	0	1244	1260	N	N	N	hypothetical protein	N N N
TGME49_208740	TGGT1_208740	0	0	0	0	0.0613396	0	0	4	0	608	609	N	N	N	microneme protein, putative	N N N
TGME49_218840	TGGT1_218840	0	0	0	0	3.83575e-07	0	0	3	0	2163	2163	N	N	N	mutS domain protein	N N N
TGME49_200385	TGGT1_200385	0	0.0408803	0	0	0.0014098	0	0	8	0	2258	2258	N	N	N	Myb family DNA-binding domain-containing protein	N N N
TGME49_301210	TGGT1_301210	0	0	0	0	1.69335e-06	0	0	2	0	1244	1244	N	N	N	NAD(P) transhydrogenase subunit beta, putative	N N N
TGME49_212930	TGGT1_212930	0	0	0	0	0.152194	0	0	3	0	370	370	N	N	N	NifU family domain-containing protein	N N N
TGME49_260320	TGGT1_260320	0	0	0	0	9.64791e-06	0	0	2	0	1036	1036	N	N	N	Noc2p family protein	N N N
TGME49_288530	TGGT1_288530	0	0.0861079	0	0	0.108961	0	0	6	0	804	804	N	N	N	NOL1/NOP2/sun family protein	N N N
TGME49_268370	TGGT1_268370	0	0.0177936	0	0	1.12199e-06	0	0	13	0	8430	8429	N	N	N	non-specific serine/threonine protein kinase	N N N
TGME49_235680	TGGT1_235680	0	0.0340971	0	0	0.000361177	0	0	5	0	1692	1692	N	N	N	peptidase M16 inactive domain-containing protein	N N N
TGME49_213520	TGGT1_213520	0	0	0	0	0.00272839	0	0	2	0	514	514	N	N	N	peptidase M20D, amidohydrolase	N N N
TGME49_225470	TGGT1_225470	0	0	0	0	0.388744	0	0	3	0	269	269	N	N	N	peptide methionine sulfoxide reductase	N N N
TGME49_285850	TGGT1_285850	0	0	0	0	0.247395	0	0	4	0	428	428	N	N	N	peptidyl-prolyl cis-trans isomerase, FKBP-type domain-containing protein	N N N
TGME49_295680	TGGT1_295680	0	0	0	0	1.42506e-06	0	0	2	0	1266	1266	N	N	N	periodic tryptophan protein PWP2, putative	N N N
TGME49_230890	TGGT1_230890	0	0	0	0	9.84856e-05	0	0	2	0	795	792	N	N	N	PHD-finger domain-containing protein	N N N
TGME49_289570	TGGT1_289570	0	0	0	0	1.33217e-06	0	0	3	0	1912	1912	N	N	N	phosphatidylinositol transfer protein	N N N
TGME49_281400	TGGT1_366480	0	0	0	0	1.49834e-09	0	0	3	0	3562	581	N	N	N	phosphofructokinase domain-containing protein	N N N
TGME49_224190	TGGT1_224190	0	0	0	0	1.54091e-06	0	0	2	0	1256	1261	N	N	N	cation-transporting atpase family protein	N N N
TGME49_260140	TGGT1_260140	0	0	0	0	0.0191834	0	0	4	0	756	756	N	N	N	phosphomannose isomerase type I protein	N N N
TGME49_313970	TGGT1_313970	0	0	0	0	3.68981e-05	0	0	2	0	892	890	N	N	N	Phytanoyl-CoA dioxygenase (PhyH) superfamily protein	N N N
TGME49_310190	TGGT1_310190	0	0.0419165	0	0	0.00168657	0	0	11	0	3028	3028	N	N	N	PIK3R4 kinase-related protein (incomplete catalytic triad)	N N N
TGME49_312280	TGGT1_312280	0	0	0	0	8.96431e-05	0	0	3	0	1206	1206	N	N	N	pre-mRNA-splicing factor ATP-dependent RNA helicase, putative	N N N
TGME49_304660	TGGT1_304660	0	0	0	0	0.00214827	0	0	2	0	532	532	N	N	N	prostaglandin-E synthase	N N N
TGME49_272475	TGGT1_272475	0	0	0	0	1.08748e-06	0	0	4	0	2602	2673	N	N	N	protein kinase domain-containing protein	N N N
TGME49_267100	TGGT1_267100	0	0.0634679	0	0	0.0239427	0	0	5	0	909	909	N	N	N	protein phosphatase 2C domain-containing protein	N N N
TGME49_219682	TGGT1_219682	0	0.213111	0	0	0.703995	0	0	14	0	758	756	N	B	N	pyruvate dehydrogenase kinase, putative	N B N
TGME49_261030	TGGT1_261030	0	0	0	0	5.11333e-05	0	0	2	0	859	859	N	N	N	pyridine nucleotide-disulfide oxidoreductase domain-containing protein	N N N
TGME49_249170	TGGT1_249170	0	0	0	0	0.000126971	0	0	2	0	771	771	N	N	N	Ras family protein	N N N
TGME49_235170	TGGT1_235170	0	0	0	0	1.4934e-06	0	0	2	0	1260	1260	N	N	N	ATPase, AAA family protein	N N N
TGME49_315940	TGGT1_315940	0	0	0	0	7.6043e-06	0	0	2	0	1063	1063	N	N	N	rhoptry protein, putative	N N N
TGME49_228395	TGGT1_228395	0	0.04455	0	0	0.00258629	0	0	8	0	2072	2072	N	N	N	hypothetical protein	N N N
TGME49_228390	TGGT1_228390	0	0.0845491	0	0	0.100744	0	0	17	0	2320	2320	N	N	N	hypothetical protein	N N N
TGME49_316680	TGGT1_316680	0	0	0	0	2.19245e-10	0	0	2	0	2780	2780	N	N	N	RNA pseudouridine synthase superfamily protein	N N N
TGME49_215400	TGGT1_215400	0	0	0	0	0.150635	0	0	3	0	371	371	N	N	N	RNA recognition motif-containing protein	N N N
TGME49_314530	TGGT1_314530	0	0	0	0	6.5631e-11	0	0	2	0	3059	3059	N	N	N	RPAP1 family, C-terminal protein	N N N
TGME49_316230	TGGT1_316230	0	0	0	0	1.26283e-05	0	0	2	0	1006	1000	N	N	N	SAC1 phosphoinositide phosphatase, putative	N N N
TGME49_222370	TGGT1_222370	0	0	0	0	0.00715449	0	0	4	0	889	801	N	N	N	SAG-related sequence SRS13	N N N
TGME49_320190	TGGT1_320190	0	0	0	0	0.303909	0	0	4	0	398	398	N	N	N	SAG-related sequence SRS16B	N N N
TGME49_301170	TGGT1_301180	0	0	0	0	0.322345	0	0	4	0	389	391	N	N	N	SAG-related sequence SRS19D	N N N
TGME49_258550	TGGT1_258550	0	0	0	0	0.324432	0	0	3	0	291	291	N	N	N	SAG-related sequence SRS28	N N N
TGME49_273120	TGGT1_273120	0	0	0	0	0.146042	0	0	3	0	374	374	N	N	N	SAG-related sequence SRS30C	N N N
TGME49_224770	TGGT1_360460	0	0	0	0	0.322345	0	0	4	0	389	390	N	N	N	SAG-related sequence SRS40D	N N N
TGME49_318140	TGGT1_318140	0	0	0	0	5.01212e-05	0	0	2	0	861	861	N	N	N	SART-1 family protein	N N N
TGME49_217780	TGGT1_217780	0	0.157083	0	0	0.542108	0	0	11	0	808	779	N	B	N	Sec20 protein	N B N
TGME49_266830	TGGT1_266830	0	0	0	0	1.15016e-08	0	0	4	0	3987	3987	N	N	N	Sec7 domain-containing protein	N N N
TGME49_313690	TGGT1_313690	0	0	0	0	1.19615e-05	0	0	2	0	1012	1012	N	N	N	Sel1 repeat-containing protein	N N N
TGME49_307040	TGGT1_307040	0	0.0179447	0	0	1.22034e-06	0	0	5	0	3215	3215	N	N	N	shikimate dehydrogenase substrate binding domain-containing protein	N N N
TGME49_316730	TGGT1_316730	0	0	0	0	2.55494e-10	0	0	2	0	2746	2739	N	N	N	Sma protein	N N N
TGME49_272550	TGGT1_272550	0	0	0	0	2.02483e-08	0	0	2	0	1896	1896	N	N	N	hypothetical protein	N N N
TGME49_293900	TGGT1_293900	0	0	0	0	0.0020925	0	0	2	0	534	534	N	N	N	sporozoite protein with an altered thrombospondin repeat SPATR	N N N
TGME49_272500	TGGT1_272500	0	0	0	0	0.00031399	0	0	2	0	689	689	N	N	N	sugar transporter ST2	N N N
TGME49_320300	TGGT1_320300	0	0	0	0	8.08065e-05	0	0	4	0	1628	1628	N	N	N	SWI2/SNF2 Brahma-like putative	N N N
TGME49_321440	TGGT1_321440	0	0	0	0	1.62796e-06	0	0	2	0	1249	1249	N	N	N	SWI2/SNF2 ISWI-like SANT	N N N
TGME49_226440	TGGT1_226440	0	0	0	0	4.16417e-06	0	0	3	0	1700	1700	N	N	N	SWI2/SNF2-containing protein RAD16	N N N
TGME49_243410	TGGT1_243410	0	0	0	0	0.0967253	0	0	4	0	551	551	N	N	N	tetratricopeptide repeat-containing protein	N N N
TGME49_216140	TGGT1_216140	0	0	0	0	0.0879024	0	0	4	0	563	563	N	N	N	tetratricopeptide repeat-containing protein	N N N
TGME49_263150	TGGT1_263150	0	0	0	0	0.0109959	0	0	2	0	415	414	N	N	N	tetratricopeptide repeat-containing protein	N N N
TGME49_311500	TGGT1_311500	0	0	0	0	5.88621e-05	0	0	2	0	845	845	N	N	N	ThiF family protein	N N N
TGME49_277910	TGGT1_277910	0	0	0	0	1.862e-06	0	0	2	0	1232	1218	N	N	N	thrombospondin type 1 domain-containing protein	N N N
TGME49_262390	TGGT1_262390	0	0	0	0	5.465e-07	0	0	2	0	1393	1392	N	N	N	TLD protein	N N N
TGME49_278080	TGGT1_278090	0	0	0	0	0.00334068	0	0	2	0	499	478	N	N	N	Toxoplasma gondii family A protein	N N N
TGME49_269140	TGGT1_269140	0	0	0	0	0.598445	0	0	3	0	202	202	N	N	N	transport protein particle component, Bet3 domain-containing protein	N N N
TGME49_224660	TGGT1_224660	0	0	0	0	9.92326e-07	0	0	2	0	1313	1313	N	N	N	transcription factor s-ii (tfiis), central domain-containing protein	N N N
TGME49_295410	TGGT1_295410	0	0	0	0	5.26929e-05	0	0	2	0	856	856	N	N	N	transcription initiation factor TFIID complex subunit TAF6	N N N
TGME49_297245	TGGT1_297245	0	0	0	0	0.00824504	0	0	3	0	652	652	N	N	N	transporter, major facilitator family protein	N N N
TGME49_267480	TGGT1_267480	0	0	0	0	0.0302898	0	0	4	0	697	697	N	N	N	tRNA (guanine(26)-N(2))-dimethyltransferase, putative	N N N
TGME49_250750	TGGT1_250750	0	0	0	0	0.00016995	0	0	3	0	1116	1116	N	N	N	tRNA (uracil-5-)-methyltransferase	N N N
TGME49_253520	TGGT1_253520	0	0	0	0	1.31846e-06	0	0	2	0	1276	1276	N	N	N	U3 small nucleolar RNA-associated protein 6 protein	N N N
TGME49_310860	TGGT1_310860	0	0	0	0	0.0227166	0	0	2	0	367	367	N	N	N	U5 snRNP-specific protein	N N N
TGME49_235450	TGGT1_235450	0	0	0	0	0.193126	0	0	2	0	231	231	N	N	N	ubiquitin-conjugating enzyme subfamily protein	N N N
TGME49_321300	TGGT1_321300	0	0	0	0	0.000344125	0	0	2	0	681	681	N	N	N	autophagy-related 12 variant 1, putative	N N N
TGME49_268780	TGGT1_268780	0	0.0313801	0	0	0.000186734	0	0	20	0	7354	7354	N	N	N	hypothetical protein	N N N
TGME49_287180	TGGT1_287180	0	0.0423819	0	0	0.00182412	0	0	8	0	2178	2072	N	N	N	hypothetical protein	N N N
TGME49_203880	TGGT1_203880	0	0.0518084	0	0	0.00705978	0	0	7	0	1559	1559	N	N	N	hypothetical protein	N N N
TGME49_228120	TGGT1_228120	0	0.0204738	0	0	4.38647e-06	0	0	7	0	3945	3946	N	N	N	hypothetical protein	N N N
TGME49_224890	TGGT1_224890	0	0.0644007	0	0	0.0259812	0	0	6	0	1075	1075	N	N	N	hypothetical protein	N N N
TGME49_201180	TGGT1_201180B	0	0.0488504	0	0	0.00481964	0	0	5	0	1181	369	N	N	N	hypothetical protein	N N N
TGME49_288840	TGGT1_288840	0	0.0890313	0	0	0.125192	0	0	5	0	648	648	N	N	N	hypothetical protein	N N N
TGME49_207370	TGGT1_410490	0	0.0420192	0	0	0.00171619	0	0	5	0	1373	0	N	N	N	hypothetical protein	N N N
TGME49_202950	TGGT1_202950	0	0.0408008	0	0	0.00139016	0	0	5	0	1414	1414	N	N	N	hypothetical protein	N N N
TGME49_229340	TGGT1_229340	0	0.0303006	0	0	0.000140437	0	0	5	0	1904	1910	N	N	N	hypothetical protein	N N N
TGME49_264090	TGGT1_264090	0	0.0193209	0	0	2.51727e-06	0	0	5	0	2986	2986	N	N	N	hypothetical protein	N N N
TGME49_306020	TGGT1_306020	0	0	0	0	4.72709e-13	0	0	4	0	8847	8858	N	N	N	hypothetical protein	N N N
TGME49_310210	TGGT1_310210	0	0	0	0	0.0150449	0	0	4	0	788	788	N	N	N	hypothetical protein	N N N
TGME49_213670	TGGT1_213670	0	0	0	0	0.0148199	0	0	4	0	790	790	N	N	N	hypothetical protein	N N N
TGME49_235660	TGGT1_235660	0	0	0	0	0.0811549	0	0	4	0	573	462	N	N	N	hypothetical protein	N N N
TGME49_278030	TGGT1_278030	0	0	0	0	5.09257e-06	0	0	4	0	2219	2220	N	N	N	hypothetical protein	N N N
TGME49_202760	TGGT1_202760	0	0	0	0	0.376651	0	0	4	0	364	364	N	N	N	hypothetical protein	N N N
TGME49_296950	TGGT1_296950	0	0	0	0	0.000176576	0	0	4	0	1481	1376	N	N	N	hypothetical protein	N N N
TGME49_313130	TGGT1_313130	0	0	0	0	0.000880935	0	0	4	0	1204	1210	N	N	N	hypothetical protein	N N N
TGME49_207720	TGGT1_207720	0	0	0	0	8.08065e-05	0	0	4	0	1628	1628	N	N	N	hypothetical protein	N N N
TGME49_261650	TGGT1_261650	0	0	0	0	0.00135692	0	0	4	0	1135	1135	N	N	N	hypothetical protein	N N N
TGME49_316140	TGGT1_316140	0	0	0	0	0.407152	0	0	3	0	263	263	N	N	N	hypothetical protein	N N N
TGME49_203600	TGGT1_203600	0	0	0	0	0.0735333	0	0	3	0	439	439	N	N	N	hypothetical protein	N N N
TGME49_236140	TGGT1_236150	0	0	0	0	0.000262872	0	0	3	0	1057	126	N	N	N	hypothetical protein	N N N
TGME49_232000	TGGT1_232000	0	0	0	0	0.00953826	0	0	3	0	637	637	N	N	N	hypothetical protein	N N N
TGME49_225870	TGGT1_225870	0	0	0	0	8.32568e-06	0	0	3	0	1579	1579	N	N	N	hypothetical protein	N N N
TGME49_230180	TGGT1_230180	0	0	0	0	0.0247986	0	0	3	0	542	542	N	N	N	hypothetical protein	N N N
TGME49_201140	TGGT1_201140	0	0	0	0	0.000275012	0	0	3	0	1051	1051	N	N	N	hypothetical protein	N N N
TGME49_310118	TGGT1_310118	0	0	0	0	0.0240418	0	0	3	0	545	545	N	N	N	hypothetical protein	N N N
TGME49_212990	TGGT1_212990	0	0	0	0	0.000249431	0	0	3	0	1064	1064	N	N	N	hypothetical protein	N N N
TGME49_246730	TGGT1_246730	0	0	0	0	0.188368	0	0	3	0	349	349	N	N	N	hypothetical protein	N N N
TGME49_295650	TGGT1_295650	0	0	0	0	0.00612905	0	0	3	0	683	683	N	N	N	hypothetical protein	N N N
TGME49_313700	TGGT1_313700	0	0	0	0	0.0163079	0	0	3	0	583	585	N	N	N	hypothetical protein	N N N
TGME49_213880	TGGT1_213880	0	0	0	0	0.621852	0	0	3	0	194	194	N	N	N	hypothetical protein	N N N
TGME49_246740	TGGT1_246740	0	0	0	0	0.0150449	0	0	3	0	591	591	N	N	N	hypothetical protein	N N N
TGME49_209500	TGGT1_209500	0	0	0	0	8.14686e-09	0	0	3	0	3082	2936	N	N	N	hypothetical protein	N N N
TGME49_295030	TGGT1_295030	0	0	0	0	0.00295748	0	0	3	0	762	762	N	N	N	hypothetical protein	N N N
TGME49_229620	TGGT1_229620	0	0	0	0	0.000370183	0	0	3	0	1012	1012	N	N	N	hypothetical protein	N N N
TGME49_223270	TGGT1_223270	0	0	0	0	3.36915e-05	0	0	3	0	1352	1356	N	N	N	hypothetical protein	N N N
TGME49_291350	TGGT1_291350	0	0	0	0	0.000387727	0	0	3	0	1006	1005	N	N	N	hypothetical protein	N N N
TGME49_229750	TGGT1_229750	0	0	0	0	3.11802e-05	0	0	3	0	1364	1358	N	N	N	hypothetical protein	N N N
TGME49_217480	TGGT1_217480	0	0	0	0	7.85231e-06	0	0	3	0	1589	1589	N	N	N	hypothetical protein	N N N
TGME49_271990	TGGT1_271990	0	0	0	0	1.18898e-05	0	0	3	0	1519	1512	N	N	N	hypothetical protein	N N N
TGME49_272390	TGGT1_272390	0	0	0	0	6.27618e-05	0	0	3	0	1258	1258	N	N	N	hypothetical protein	N N N
TGME49_304490	TGGT1_304490	0	0	0	0	0.316128	0	0	3	0	294	294	N	N	N	hypothetical protein	N N N
TGME49_263760	TGGT1_263760	0	0	0	0	3.52453e-06	0	0	3	0	1730	1727	N	N	N	hypothetical protein	N N N
TGME49_222240	TGGT1_222240	0	0	0	0	0.000340194	0	0	3	0	1023	1023	N	N	N	hypothetical protein	N N N
TGME49_267650	TGGT1_267650	0	0	0	0	9.8222e-09	0	0	3	0	3032	3030	N	N	N	hypothetical protein	N N N
TGME49_233160	TGGT1_233160	0	0	0	0	1.6237e-06	0	0	3	0	1874	1856	N	N	N	hypothetical protein	N N N
TGME49_233340	TGGT1_233340	0	0	0	0	0.00109257	0	0	3	0	877	877	N	N	N	hypothetical protein	N N N
TGME49_207210	TGGT1_207210	0	0	0	0	0.698033	0	0	2	0	110	110	N	N	N	hypothetical protein	N N N
TGME49_316255	TGGT1_316255	0	0	0	0	0.766834	0	0	2	0	86	86	N	N	N	hypothetical protein	N N N
TGME49_247770	TGGT1_247770	0	0	0	0	0.446317	0	0	2	0	167	167	N	N	N	hypothetical protein	N N N
TGME49_310370	TGGT1_310370	0	0	0	0	0.000960565	0	0	2	0	595	595	N	N	N	hypothetical protein	N N N
TGME49_252390	TGGT1_252390	0	0	0	0	0.721442	0	0	2	0	103	103	N	N	N	hypothetical protein	N N N
TGME49_260810	TGGT1_260810	0	0	0	0	0.0944422	0	0	2	0	277	277	N	N	N	hypothetical protein	N N N
TGME49_206540	TGGT1_206540	0	0	0	0	1.55303e-06	0	0	2	0	1255	1295	N	N	N	hypothetical protein	N N N
TGME49_226320	TGGT1_226320	0	0	0	0	0.000221401	0	0	2	0	720	720	N	N	N	hypothetical protein	N N N
TGME49_295630	TGGT1_295630	0	0	0	0	0.503658	0	0	2	0	155	155	N	N	N	hypothetical protein	N N N
TGME49_225540	TGGT1_225540	0	0	0	0	0.00325114	0	0	2	0	501	485	N	N	N	hypothetical protein	N N N
TGME49_262935	TGGT1_262935	0	0	0	0	0.000344125	0	0	2	0	681	681	N	N	N	hypothetical protein	N N N
TGME49_284780	TGGT1_284780	0	0	0	0	1.2918e-07	0	0	2	0	1600	1600	N	N	N	hypothetical protein	N N N
TGME49_311210	TGGT1_311210	0	0	0	0	3.23146e-08	0	0	2	0	1818	1817	N	N	N	hypothetical protein	N N N
TGME49_205625	TGGT1_205625	0	0	0	0	1.89197e-05	0	0	2	0	962	978	N	N	N	hypothetical protein	N N N
TGME49_248610	TGGT1_248610	0	0	0	0	1.50157e-05	0	0	2	0	987	987	N	N	N	hypothetical protein	N N N
TGME49_245610	TGGT1_245610	0	0	0	0	8.24961e-05	0	0	2	0	812	615	N	N	N	hypothetical protein	N N N
TGME49_312960	TGGT1_312960	0	0	0	0	0.204951	0	0	2	0	227	227	N	N	N	hypothetical protein	N N N
TGME49_226690	TGGT1_226690	0	0	0	0	1.207e-05	0	0	2	0	1011	1017	N	N	N	hypothetical protein	N N N
TGME49_309960	TGGT1_309960B	0	0	0	0	1.85705e-05	0	0	2	0	964	319	N	N	N	hypothetical protein	N N N
TGME49_269450	TGGT1_269450	0	0	0	0	0.029587	0	0	2	0	350	350	N	N	N	hypothetical protein	N N N
TGME49_238140	TGGT1_238140	0	0	0	0	5.26929e-05	0	0	2	0	856	856	N	N	N	hypothetical protein	N N N
TGME49_212090	TGGT1_212090	0	0	0	0	0.000611723	0	0	2	0	632	632	N	N	N	hypothetical protein	N N N
TGME49_248110	TGGT1_248110	0	0	0	0	0.00338644	0	0	2	0	498	493	N	N	N	hypothetical protein	N N N
TGME49_264740	TGGT1_264740	0	0	0	0	4.23366e-05	0	0	2	0	878	878	N	N	N	hypothetical protein	N N N
TGME49_212980	TGGT1_212980	0	0	0	0	0.000234094	0	0	2	0	715	715	N	N	N	hypothetical protein	N N N
TGME49_297900	TGGT1_297900	0	0	0	0	0.000138338	0	0	2	0	763	763	N	N	N	hypothetical protein	N N N
TGME49_297890	TGGT1_297890	0	0	0	0	1.84511e-07	0	0	2	0	1547	1547	N	N	N	hypothetical protein	N N N
TGME49_248130	TGGT1_248130	0	0	0	0	4.81607e-05	0	0	2	0	865	861	N	N	N	hypothetical protein	N N N
TGME49_234230	TGGT1_234230	0	0	0	0	2.50449e-13	0	0	2	0	4628	4625	N	N	N	hypothetical protein	N N N
TGME49_244600	TGGT1_244600	0	0	0	0	0.00382986	0	0	2	0	489	485	N	N	N	hypothetical protein	N N N
TGME49_288290	TGGT1_288290	0	0	0	0	0.00307969	0	0	2	0	505	505	N	N	N	hypothetical protein	N N N
TGME49_265470	TGGT1_265470	0	0	0	0	0.015982	0	0	2	0	390	329	N	N	N	hypothetical protein	N N N
TGME49_267090	TGGT1_267090	0	0	0	0	0.0014743	0	0	2	0	561	563	N	N	N	hypothetical protein	N N N
TGME49_219460	TGGT1_219460	0	0	0	0	1.24893e-06	0	0	2	0	1283	1283	N	N	N	hypothetical protein	N N N
TGME49_200470	TGGT1_200470	0	0	0	0	0.000742156	0	0	2	0	616	616	N	N	N	hypothetical protein	N N N
TGME49_277870	TGGT1_277870	0	0	0	0	0.00238784	0	0	2	0	524	524	N	N	N	hypothetical protein	N N N
TGME49_242030	TGGT1_242030	0	0	0	0	2.00024e-06	0	0	2	0	1223	1220	N	N	N	hypothetical protein	N N N
TGME49_318490	TGGT1_318490	0	0	0	0	0.247395	0	0	2	0	214	214	N	N	N	hypothetical protein	N N N
TGME49_213300	TGGT1_213300	0	0	0	0	8.66015e-14	0	0	2	0	4986	4983	N	N	N	hypothetical protein	N N N
TGME49_229640	TGGT1_229640	0	0	0	0	1.33908e-06	0	0	2	0	1274	1289	N	N	N	hypothetical protein	N N N
TGME49_226620	TGGT1_226620	0	0	0	0	4.64958e-12	0	0	2	0	3744	3747	N	N	N	hypothetical protein	N N N
TGME49_216060	TGGT1_216060	0	0	0	0	0.000110583	0	0	2	0	784	784	N	N	N	hypothetical protein	N N N
TGME49_245560	TGGT1_245560	0	0	0	0	4.90706e-09	0	0	2	0	2147	1998	N	N	N	hypothetical protein	N N N
TGME49_234390	TGGT1_234390	0	0	0	0	0.00949183	0	0	2	0	425	425	N	N	N	hypothetical protein	N N N
TGME49_221640	TGGT1_221640	0	0	0	0	1.37066e-06	0	0	2	0	1271	1271	N	N	N	hypothetical protein	N N N
TGME49_203370	TGGT1_203370	0	0	0	0	0.00265632	0	0	3	0	774	774	N	N	N	hypothetical protein	N N N
TGME49_281920	TGGT1_281920	0	0	0	0	0.463784	0	0	3	0	245	245	N	N	N	V-type ATPase, D subunit protein	N N N
TGME49_228200	TGGT1_228200	0	0.119446	0	0	0.327788	0	0	5	0	483	483	N	N	N	vacuolar (h+)-atpase g subunit protein	N N N
TGME49_298630	TGGT1_298630	0	0	0	0	0.000471048	0	0	4	0	1308	1308	N	N	N	vacuolar transporter chaperone VTC2	N N N
TGME49_315140	TGGT1_315140	0	0	0	0	0.000196001	0	0	4	0	1462	1462	N	N	N	WD domain, G-beta repeat-containing protein	N N N
TGME49_214200	TGGT1_214200	0	0	0	0	2.54136e-05	0	0	3	0	1396	1396	N	N	N	WD domain, G-beta repeat-containing protein	N N N
TGME49_290850	NA	0	0	0	0	0.122659	0	0	4	0	521	0	N	N	N	WD-40 repeat protein	N N N
TGME49_219120	TGGT1_219120	0	0	0	0	0.000211778	0	0	3	0	1086	1086	N	N	N	zinc finger (CCCH type) motif-containing protein	N N N
TGME49_242090	TGGT1_242090	0	0	0	0	5.4852e-05	0	0	2	0	852	852	N	N	N	zinc finger (CCCH type) motif-containing protein	N N N
TGME49_273150	TGGT1_273150	0	0	0	0	0.00016995	0	0	2	0	744	779	N	N	N	zinc finger, C3HC4 type (RING finger) domain-containing protein	N N N
TGME49_219150	TGGT1_219150	0	0	0	0	6.00648e-05	0	0	2	0	843	843	N	N	N	zinc finger, zz type domain-containing protein	N N N
TGME49_321560	TGGT1_321560	0	0	0	0	0.000128336	0	0	2	0	770	770	N	N	N	zinc knuckle domain-containing protein	N N N
TGME49_293710	TGGT1_293710	0	0	0	0	0.000321249	0	0	2	0	687	687	N	N	N	Zn-finger in Ran binding protein and others domain-containing protein	N N N
TGME49_293280	TGGT1_293280	0	0.161503	0	0	0.560928	0	0	36	0	2572	2572	N	B	N	cyclin protein	N B N
