# Supplementary material for: Restriction Checkpoint Controls Bradyzoite Development in Toxoplasma gondii
Source: Microbiol Spectr. 2022 Jun 2;10(3):e00702-22. doi: 10.1128/spectrum.00702-22 (PMC9241953; doi:10.1128/spectrum.00702-22)
Supplement: SUPPLEMENTAL FILE 5 — Supplemental material. Download spectrum.00702-22-s0005.xlsx, XLSX file, 0.02 MB [file spectrum.00702-22-s0005.xlsx]

## Sheet: TgCycP2_Tz
Gene ID	Mean , no auxin	Mean, with auxin	fold Change	log2FoldChange	pval	Life stage expression	Product	Category, Fig. 2D	Peak cell cycle, Fig. 2C
TGME49_309530	330.354	2.1704	0.00656993	-7.24991	1.8361e-12	Bz	ferlin	protein trafficking
TGME49_247720	715.997	9.40507	0.0131356	-6.25037	4.30041e-19		hypo	unknown
TGME49_237130	124.401	5.78773	0.0465248	-4.42586	5.20145e-05	Tz, Bz	cytochrome b	energy
TGME49_289590	778.197	44.8549	0.0576395	-4.1168	1.50004e-12	Bz, Sp	hypo	unknown
TGME49_313030	677.294	39.0672	0.0576813	-4.11575	1.94774e-11		hypo	unknown	S/M
TGME49_209620	199.042	12.2989	0.0617908	-4.01646	1.76882e-05		TgASP4	proteolysis	M/C
TGME49_309760	313.767	30.3856	0.0968413	-3.36823	1.51008e-05	Bz, Bz	hypo	unknown
TGME49_244070	631.681	96.9446	0.153471	-2.70396	2.0815e-06	Tz	hypo	unknown	S/M
TGME49_289490	493.457	99.8384	0.202324	-2.30526	0.000155985	Tz	S/T protein phosphotase	post-translational modification
TGME49_323010	489.311	1381.1	2.82254	1.49699	0.000367051	Tz	hypo	unknown	G1
TGME49_253930	439.55	1247.98	2.83922	1.5055	0.000450031	Tz	hypo	unknown
TGME49_290678	563.951	1627.8	2.88642	1.52928	0.000188612	Tz	hypo	unknown
TGME49_250950	485.164	1400.63	2.88692	1.52953	0.000269458	Tz	KRUF family protein	KRUF	G1
TGME49_296010	4083.12	11957.5	2.92851	1.55017	0.000163877	Tz, Bz	phosphatidyl-inositol, 3- and 4-kinase	post-translational modification	S
TGME49_214220	3285.57	9726.29	2.96031	1.56575	0.000119082	Tz, Bz	hypo	unknown	M/C
TGME49_250955	646.885	2168.23	3.3518	1.74494	1.37065e-05	Tz	KRUF family protein	KRUF	G1
TGME49_273660	273.682	926.038	3.38362	1.75857	0.000184398	Tz	AP2VIII-3	gene expression
TGME49_247710	277.829	1002	3.60654	1.85062	6.46465e-05	Tz, Bz	casein kinase I	signal transduction
TGME49_310900	207.335	761.087	3.67081	1.8761	0.000189697	Tz	AP2XI-2	gene expression
TGME49_218960	305.474	1124.99	3.68278	1.88079	2.96555e-05	Tz	AP2XII-1	gene expression	S
TGME49_251170	514.191	1895.48	3.68634	1.88219	4.03754e-06	Tz, Bz	KRUF family protein	KRUF	G1
TGME49_271030	157.575	606.265	3.84748	1.94391	0.000379255	Tz, Bz	AP2VIII-6	gene expression	G1
TGME49_309140	93.9919	429.016	4.56439	2.19042	0.000664427	Tz	transducin beta-like	gene expression
TGME49_248140	81.5518	395.736	4.85258	2.27875	0.000668761		hypo	unknown
TGME49_321900	163.104	805.942	4.94129	2.30489	6.24933e-06		fructoso-1,6-biphosphate aldolase	energy	G1
TGME49_206450	239.126	1329.01	5.55777	2.47451	3.75977e-08	Tz	Atg4	proteolysis
TGME49_289510	121.637	842.115	6.92321	2.79144	8.82563e-08	Tz, Bz	RNA-binging protein	unknown	G1
TGME49_247400	103.668	889.141	8.57685	3.10045	3.4973e-09	Bz	hypo	unknown	M/C
TGME49_213065	41.467	385.608	9.29915	3.2171	1.07584e-05		hypo	unknown
TGME49_247730	60.8183	631.587	10.3848	3.3764	2.61425e-08	Bz	AP2XII-5	gene expression
TGME49_232955	279.211	3034.94	10.8697	3.44224	5.00378e-16		hypo	unknown
TGME49_214545	23.498	263.342	11.207	3.48633	3.99375e-05		hypo	unknown
TGME49_246710	87.0807	988.979	11.357	3.50552	2.12338e-11	Tz	hypo	unknown	S
TGME49_223470	44.2315	555.623	12.5617	3.65096	2.38566e-08	Tz, Bz	hypo	unknown	G1
TGME49_236140	9.67563	127.33	13.1599	3.71807	0.000541931	Tz, Bz	hypo	unknown	G1
TGME49_204055	11.0579	160.61	14.5245	3.86041	0.00015379	Tz, Bz	hypo	unknown
TGME49_323000	13.8223	235.127	17.0106	4.08837	1.00021e-05	Tz	KRUF family protein	FRUF
TGME49_210220	2.76447	115.755	41.8723	5.38793	3.34905e-05	Tz, Bz	hypo	unknown	G1
TGME49_219840	2.76447	130.947	47.3681	5.56584	1.25487e-05	Bz	hypo	unknown

## Sheet: TgCycP2_Bz
Gene ID	Mean , no auxin	Mean, with auxin	fold Change	log2FoldChange	pval	Life stage expression, Fig. 4E	Product	Category, Fig. 4D
TGME49_246710	846.096	41.591	0.0491564	-4.34648	1.69e-11	Tz	hypo	unknown
TGME49_294600	1235.41	117.54	0.0951424	-3.39377	7.62e-10	Tz	Family D	Family A, C, D
TGME49_319890	4096.65	455.693	0.111236	-3.16831	1.48e-11	Tz	hypo	unknown
TGME49_256792	767.569	103.978	0.135463	-2.88402	1.48e-06	Tz	hypo	unknown
TGME49_318150	1286.29	197.105	0.153236	-2.70617	2.35e-07	Tz	transporter	surface
TGME49_244070	426.919	68.7156	0.160957	-2.63525	0.000122	Tz	hypo	unknown
TGME49_323400	317.424	54.2492	0.170904	-2.54874	0.000539	Undet	cytochrome C oxidase	metabolism
TGME49_216610	616.046	115.732	0.187862	-2.41226	8.38e-05	Tz	Ribosomal RNA methyltransferase	metabolism
TGME49_233065	798.537	154.61	0.193617	-2.36872	3.47e-05	Sp	3,5 cyclic nucleotide phosphodiasterase	signaling
TGME49_224770	1018.63	224.23	0.220128	-2.18358	4.08e-05	Undet	SRS40D	surface
TGME49_203135	630.424	144.664	0.229472	-2.12361	0.000378	Tz	dynein heavy chain	protein trafficking
TGME49_300980	1521.87	352.62	0.231702	-2.10966	1.7e-05	Bz	hypo	unknown
TGME49_285470	610.516	149.185	0.244359	-2.03292	0.000681	Sp	patched family	surface
TGME49_222385	1128.13	283	0.250858	-1.99506	0.000104	Sp	hypo	unknown
TGME49_300990	778.629	202.53	0.260111	-1.9428	0.000506	Sp	Family C	Family A, C, D
TGME49_245752	882.594	233.271	0.264302	-1.91974	0.000384	Sp	WD domain	gene expression
TGME49_245748	1107.11	315.549	0.28502	-1.81087	0.000383	Bz	hypo	unknown
TGME49_232955	1346.01	389.69	0.289515	-1.78829	0.000271	Tz	hypo	unknown
TGME49_257910	1507.49	490.955	0.325678	-1.61848	0.000708	Tz	hypo	unknown
TGME49_314695	1828.23	613.92	0.3358	-1.57433	0.000705	Tz	hypo	unknown
TGME49_266010	716.693	2167.25	3.02397	1.59644	0.000476	Bz	phosphotidylinisitol 3- 4- kinase	signaling
TGME49_209755	3034.88	9815.49	3.23422	1.69342	0.000287	Bz	hypo	unknown
TGME49_262970	1587.12	5151.86	3.24604	1.69868	0.000117	Bz	hypo	unknown
TGME49_207210	2221.97	7257.64	3.26631	1.70766	0.000149	Bz	hypo	unknown
TGME49_202020	2067.13	6823.64	3.30103	1.72291	0.000119	Bz	DnAK-TPR	unknown
TGME49_264650	368.3	1412.29	3.83461	1.93908	8.17e-05	Undet	phosphoacetylglucosoamine mutase	metabolism
TGME49_244700	639.272	2571.41	4.0224	2.00806	1.19e-05	Undet	NAD kinase	metabolism
TGME49_291040	1609.24	7251.31	4.50604	2.17186	1.75e-06	Bz	LDH2	metabolism
TGME49_207160	685.725	3388.77	4.94188	2.30506	4.21e-07	Bz	SRS49D	surface
TGME49_313860	480.007	2501.79	5.21199	2.38183	3.62e-07	Bz	RCC1	gene expression
TGME49_293790	501.021	2765.8	5.52033	2.46475	1.21e-07	Bz	hypo	unknown
TGME49_258220	77.4205	435.802	5.62902	2.49288	0.000236	Tz	hypo	unknown
TGME49_209620	108.389	623.866	5.75582	2.52502	4.44e-05	Undet	TgASP4	metabolism
TGME49_247730	168.113	1206.14	7.17457	2.84289	1.18e-07	Bz	AP2XII-5	gene expression
TGME49_252640	309.682	2280.27	7.36327	2.88035	2.98e-09	Bz	PMA1	metabolism
TGME49_268860	336.226	2587.69	7.69626	2.94416	8.97e-10	Bz	eno1	metabolism
TGME49_309760	191.339	1959.3	10.2399	3.35613	4.23e-11	Bz	hypo	unknown
TGME49_280522	116.131	1326.39	11.4215	3.51369	1.62e-10	Undet	hypo	unknown
TGME49_259020	506.551	5801.95	11.4538	3.51776	1.15e-13	Bz	Bag1	unknown
TGME49_278080	113.919	1988.23	17.4531	4.12541	8.76e-15	Bz	Family A	Family A, C, D
TGME49_309530	4.42403	90.4153	20.4373	4.35313	0.000258	Bz	hypo	unknown
TGME49_213960	7.74205	250.45	32.3494	5.01567	1.5e-07	Undet	lipo protein	surface
TGME49_209080	16.5901	632.003	38.0952	5.25154	3.13e-12	Undet	Bet3	protein trafficking

## Sheet: TgCyc5_Bz
Gene ID	Mean , no auxin	Mean, with auxin	fold Change	log2FoldChange	pval	Life stage expression, Fig. 4G	Product	Category, Fig. 4F
TGME49_209755	19091	240.135	0.0125785	-6.3129	1.58563e-15	Bz	cyst matrix protein	cyst wall
TGME49_207210	19491	310.037	0.0159067	-5.97423	2.16386e-14	Bz	hypo	unknown
TGME49_273478	725.943	15.6252	0.021524	-5.53791	2.393e-07	Bz	dynein, heavy chain	protein trafficking
TGME49_291040	10209.4	223.687	0.0219099	-5.51227	4.47569e-15	Bz	LDH2	metabolism
TGME49_207160	6216.11	146.383	0.023549	-5.40819	3.0616e-16	Bz	SRS49D, Sag2C	cyst wall
TGME49_280570	52750.6	1500.02	0.0284361	-5.13613	8.4205e-10	Bz	SRS35A, Sag4	cyst wall
TGME49_216140	17580.7	541.125	0.0307795	-5.02189	1.18931e-11	Bz	TC-repeat protein	unknown
TGME49_278080	3699.02	145.561	0.0393512	-4.66745	2.17518e-13	Bz	Family A protein	Family A
TGME49_320190	6968.81	328.952	0.0472034	-4.40496	4.79586e-12	Bz	SRS16B, SRS9	cyst wall
TGME49_209620	987.379	47.698	0.0483077	-4.3716	9.7267e-07	Undet	TgASP4, aspartyl protease	metabolism
TGME49_293020	1946.79	104.442	0.0536484	-4.22032	1.22842e-09	Undet	hypo	unknown
TGME49_225290	4141.64	261.517	0.0631432	-3.98523	7.71517e-11	Bz	B-NTPase	metabolism
TGME49_290970	18155.9	1208.07	0.0665391	-3.90965	3.55866e-08	Bz	8-amino 8-oxononanoate synthase	metabolism
TGME49_274040	969.14	78.9484	0.0814624	-3.61772	2.40362e-05	Undet	hypo	unknown
TGME49_268860	1214.77	101.975	0.083946	-3.57439	5.86954e-06	Bz	enolase 1	metabolism
TGME49_283840	792.822	68.2575	0.0860943	-3.53794	0.000107543	Undet	GATA Zn-finger	gene expression
TGME49_259020	2046.5	176.811	0.0863969	-3.53288	7.31418e-08	Bz	Bag1	unknown
TGME49_292270	1084.66	99.5079	0.0917412	-3.44629	2.35819e-05	Bz	SRS36C, Sag5A	cyst wall
TGME49_249980	668.791	65.7903	0.098372	-3.34561	0.000487497	Undet	hypo	unknown
TGME49_291075	4694.92	517.276	0.110178	-3.18209	7.45331e-08	Undet	hypo	unknown
TGME49_264660	54608.6	6019.81	0.110236	-3.18134	4.13839e-05	Bz	CST1	cyst wall
TGME49_265205	2069.61	240.957	0.116427	-3.10251	1.12136e-06	Bz	WD-domain, G-repeat	signaling
TGME49_221840	1352.17	167.765	0.124071	-3.01076	3.63637e-05	Bz	hypo	unknown
TGME49_312330	29580	3838.87	0.129779	-2.94587	4.65726e-05	Bz, Tz	CST10	cyst martix
TGME49_218890	893.748	123.357	0.138022	-2.85703	0.000635753	Undet	hypo	unknown
TGME49_260190	4969.73	686.686	0.138174	-2.85544	1.0635e-06	Bz	MIC13	invasion
TGME49_245748	1890.86	262.339	0.138741	-2.84954	9.30962e-06	Bz	hypo	unknown
TGME49_243470	8452.31	1188.34	0.140593	-2.8304	4.31656e-06	Bz	hypo	unknown
TGME49_272590	1214.77	171.055	0.140813	-2.82815	0.000159449	Bz	hypo	unknown
TGME49_245752	1692.65	240.135	0.141869	-2.81737	2.20239e-05	Undet	WD-domain, G-repeat	signaling
TGME49_293790	2632.61	409.545	0.155566	-2.6844	6.22122e-06	Bz	hypo	unknown
TGME49_222370	12915	2330.62	0.180459	-2.47026	0.00014373	Bz	SRS13, DBA-lectin binding	cyst wall
TGME49_209985	1411.76	259.872	0.184077	-2.44162	0.00038801	Bz	cAMP-dependent protein kinase	signaling
TGME49_253790	8139.8	1676.83	0.206004	-2.27926	0.000165295	Bz	Zn-finger	gene expression
TGME49_271320	3477.72	746.72	0.214716	-2.2195	9.76849e-05	Bz	hypo	unknown
TGME49_318675	1685.35	382.406	0.2269	-2.13987	0.00073109	Bz	3'5-cyclic nucleotide phosphodiesterase domain	metabolism
TGME49_266670	950.9	3717.15	3.90909	1.96683	0.000487381	Undet	hypo	unknown
TGME49_296015	1065.2	4171.93	3.91656	1.96959	0.000489176	Tz, Bz	hypo	unknown
TGME49_255450	1364.33	5362.73	3.93066	1.97477	0.000557464	Tz	hypo	unknown
TGME49_243382	1009.27	4236.9	4.19799	2.0697	0.000260136	Undet	hypo	unknown
TGME49_315470	570.297	2445.76	4.28857	2.1005	0.000308741	Tz	hypo	unknown
TGME49_210682	1651.31	7091.37	4.2944	2.10246	0.000374935	Tz, Sp	hypo	unknown
TGME49_250000	532.601	2319.93	4.35585	2.12295	0.000301749	Undet	hypo	unknown
TGME49_294980	774.582	3393.96	4.38166	2.13148	0.000174353	Undet	dense granules	invasion
TGME49_215180	766.07	3375.04	4.40566	2.13936	0.000166101	Tz	hypo	unknown
TGME49_251170	1242.74	5588.89	4.49724	2.16904	0.000167957	Tz, Bz	KRUF4	KRUF
TGME49_211280	926.58	4414.53	4.76433	2.25227	7.87953e-05	Tz	hypo	unknown
TGME49_266860	840.245	4024.72	4.78994	2.26001	7.24599e-05	Tz	BTB/POZ domain protein	gene expression
TGME49_247970	331.964	1596.24	4.80847	2.26558	0.000501515	Undet	hypo	unknown
TGME49_258220	241.981	1375.84	5.68574	2.50735	0.000333588	Tz	hypo	unknown
TGME49_309760	127.678	898.86	7.04004	2.81558	0.000738185	Tz. Bz	hypo	unknown
TGME49_295105	341.692	2578.98	7.54769	2.91603	1.34414e-06	Tz	Rop	invasion
TGME49_295995	1303.54	9866.08	7.56871	2.92005	3.69404e-06	Undet	hypo	unknown
TGME49_262050	2186.34	16611.2	7.59774	2.92557	1.55098e-05	Tz	ROP39	invasion
TGME49_323000	64.4472	865.143	13.4241	3.74675	3.25142e-05	Tz	KRUF	KRUF
TGME49_280522	91.1988	2315	25.3841	4.66585	7.99997e-12	Undet	hypo	unknown
