# Supplementary material for: Restriction Checkpoint Controls Bradyzoite Development in Toxoplasma gondii
Source: Microbiol Spectr. 2022 Jun 2;10(3):e00702-22. doi: 10.1128/spectrum.00702-22 (PMC9241953; doi:10.1128/spectrum.00702-22)
Supplement: SUPPLEMENTAL FILE 6 — Supplemental material. Download spectrum.00702-22-s0006.xlsx, XLSX file, 0.01 MB [file spectrum.00702-22-s0006.xlsx]

## Sheet: Transgenic strains
Product Name	Gene ID (TGME49_#)	C-terminal Epitope	Selection Marker
RH-TIR1
TgCycP2	305330	mAID-3xHA	HXGPRT
TgCyc5	293280	mAID-3xHA	HXGPRT
TgCrk2	218220	3xHA	HXGPRT
ME49-TIR1
TgCycP2	305330	mAID-3xHA	HXGPRT
TgCyc5	293280	mAID-3xHA	HXGPRT
TgCrk2	218220	3xMyc	DHFR
Product Name	Gene ID (TGME49_#)	replacement gene	Selection Marker
ME49-TIR1
TgCyc5	293280	HXGPRT	HXGPRT

## Sheet: Primers
Product name	Gene ID (TGME49_#)	Primer name	Sequence (5' - 3')	Comments
Endogenous C-terminal tagging
TgCycP2	305330	CycP2_LIC_For	TACTTCCAATCCAATTTAATGCA CCAGAAGGCTCCGCGGAGAC	to build CycP2 AID model in RH strain and dual AID model in ME49 strain
TgCycP2	305330	CycP2_LIC_Rev	TCCTCCACTTCCAATTTTAGC CGCCTGGTTGGTCGGCAG	to build CycP2 AID model in RH strain and dual AID model in ME49 strain
TgCyc5	293280	CycP3_LIC_For	TACTTCCAATCCAATTTAATGCA GTTCCTTCTTCTTCTCGACCACCG	to build Cyc5 AID model in RH strain
TgCyc5	293280	CycP3_LIC_Rev	TCCTCCACTTCCAATTTTAGC GTGCGGGCAAAAAAGCAGGTTC	to build Cyc5 AID model in RH strain (- 6aa)
TgCrk2	218220	Crk2_LIC-For	TACTTCCAATCCAATTTAATGCA CGCCTTTGGCATCCCCGTC	to build ME49 TgCrk2-3xmyc and RH TgCrk2-3xHA strains
TgCrk2	218220	Crk2_LIC-Rev	TCCTCCACTTCCAATTTTAGC TTCGCCCCTGAAAGTCGCAAGG	to build ME49 TgCrk2-3xmyc and RH TgCrk2-3xHA strains
Endogenous tagging using CRISPR/Cas9 technology
TgCycP2	305330	CycP2_mAID-For	CAGAGACCGGTGCCGCACCAAGCTGCCGACCAACCAGGCG GAGAAGAGCGCGTGTCCTAAAGATC	to build CycP2 AID model in ME49 strain
TgCycP2	305330	CycP2_mAID_Rev	TTCTCTCCAGCTTCCTCTCACCCTTCCTTTTCAGTTGCCA GTGTCCACATTTTTATGCGCACTGAC	to build CycP2 AID model in ME49 strain
TgCyc5	293280	CycP3_mAID-For	GAACCTGCTTTTTTGCCCGCACCCGGCCGCCGAGAGGCTG GAGAAGAGCGCGTGTCCTAAAGATC	to build Cyc5 AID model in ME49 strain
TgCyc5	293280	CycP3_mAID_Rev	CTGCCAACGAACTGGGTGGGGCTCCGCTGCCATCGCTTCC GTGTCCACATTTTTATGCGCACTGAC	to build Cyc5 AID model in ME49 strain
Q5 Mutagenesis
TgCycP2	305330	CycP2_Q5_For	GACGGAGTTGAAGGGTGCGA GTTTTAGAGCTAGAAATAGC	to build gsRNA in 3'UTR CycP2
TgCyc5	293280	Cyc5_Q5_For-1	GCCGAGAGGCTGTGAAACTT GTTTTAGAGCTAGAAATAGC	to build gsRNA in 3'UTR Cyc5
TgCyc5	293280	Cyc5_Q5_For-2	CAGGAAGACGCGCCCACCAG GTTTTAGAGCTAGAAATAGC	to build gsRNA in 5'UTR Cyc5
Gene knockout using CRISPR/Cas9 technology
TgCyc5	293280	Cyc5_RA_For	GCCACCGCGGTGGAGCT ggaaacaatcgaccacttccagtg	right arm gibson assembly cloning
TgCyc5	293280	Cyc5_RA_Rev	CTCACTATAGGGCGAATTGG agacccgtttctctcgaaacgg	right arm gibson assembly cloning
TgCyc5	293280	Cyc5_LA_For	GACGGTATCGATAAG acatccgagaacgttgcggtg	left arm gibson assembly cloning
TgCyc5	293280	Cyc5_LA_Rev	ttcgtgctgATCAAG GACCCTCCCGAGAGTGAGAG	left arm gibson assembly cloning
TgCyc5	293280	Cyc5_cassette_For	Acatccgagaacgttgcggtg	to PCR hxgprt KO cassette (also primer 1, Fig. S1E)
TgCyc5	293280	Cyc5_cassette_Rev	Agacccgtttctctcgaaacgg	to PCR hxgprt KO cassette (also primer 2, Fig. S1E)
Verification of the locus recombination
TgCycP2	305330	CycP2_Verify_For	GCCGTCGAGCCGAGAAACAGAG	to verify AID mutant, nested primer (primer 1, Fig S1C)
TgCycP2	305330	CycP2_wt_Rev	GAC TTC TGG TCA CTC TAA AAC AGA TGC G	to verify AID mutant, a WT 3'URT specific (primer 2, Fig S1C)
TgCyc5	293280	Cyc5_Verify_For	GCAGTTGTCTTCTCGGCAAAGG	to verify AID mutant, nested primer (primer 1, Fig S1C)
TgCyc5	293280	Cyc5_wt_Rev	CCT TCC ACT ATC ATG TCG GAT CGC	to verify AID mutant, a WT 3'URT specific (primer 2, Fig S1C)
N/A	N/A	HA-Rev	GTAGTCCGGGACGTCGTACGG	universal 3xHA reverse primer (primer 3, Fig S1C)
